# Supplementary material for: Detection of gene orthology from gene co-expression and protein interaction networks
Source: BMC Bioinformatics. 2010 Apr 29;11(Suppl 3):S7. doi: 10.1186/1471-2105-11-S3-S7 (PMC2863066; doi:10.1186/1471-2105-11-S3-S7)
Supplement: Additional file 1 — mouse_pig_orthologs.csv [file 1471-2105-11-S3-S7-S1.csv]

Mouse ID	Pig ID	Orthologous (1)/Not Orthologous(0)
NM_207680	ITC-15044-837	0
XM_001477359	ITC-15066-273	0
XM_128139	ITC-34295-1	1
NM_001110829	ITC-15869-9	0
NM_001109992	ITC-15045-360	0
NM_027324	ITC-15862-1	0
NM_001110850	ITC-825-1	0
NM_007407	ITC-1-462	0
NM_001142918	ITC-44056-1415	0
NM_001122950	ITC-44059-43	0
XM_001002143	ITC-44056-961	0
XM_001477926	ITC-44056-2370	0
NM_010905	ITC-59372-375	0
XM_001480136	ITC-44056-2490	0
NM_007717	ITC-32509-1	0
NM_026273	ITC-30080-928	0
XM_915249	ITC-30080-671	0
NM_008447	ITC-59386-3412	0
NM_001080774	ITC-4816-1	0
XM_904433	ITC-44056-2020	0
NM_019411	ITC-1-1259	0
NM_008305	ITC-15068-33	0
NM_011261	ITC-16374-1	0
NM_022024	ITC-59386-1875	0
XM_888940	ITC-30081-1105	0
NM_001038999	ITC-30082-194	0
NM_001098226	ITC-30083-1544	0
NM_010715	ITC-30079-1051	0
XM_620107	ITC-44070-78	0
XM_001475927	ITC-30117-39	0
NM_009570	ITC-11610-1	0
NM_013631	ITC-6-210	0
NM_001110268	ITC-15044-1542	0
NM_009772	ITC-990-5	0
XR_034166	ITC-30112-67	0
NR_004429	ITC-2875-1	0
NM_178216	ITC-16522-2	0
NM_001142924	ITC-44056-1176	0
NM_178215	ITC-44075-96	0
NM_001044386	ITC-11610-1	0
NM_001077398	ITC-2-1433	0
XR_005087	ITC-30114-86	0
XM_001476738	ITC-30084-589	0
NM_001115076	ITC-1048-2	0
NM_001111275	ITC-45717-1	0
NR_002885	ITC-1-869	0
XM_001480997	ITC-30112-67	0
XM_001476363	ITC-44070-28	0
XM_920728	ITC-30082-938	0
NM_011931	ITC-30080-1897	0
NM_001109750	ITC-30080-849	0
NM_001044698	ITC-20709-1	0
NM_011378	ITC-59386-413	0
NR_003634	ITC-27-40	0
XM_908107	ITC-30085-55	0
NR_003258	ITC-30111-18	0
XR_031269	ITC-26-47	0
NM_001142922	ITC-15045-294	0
NM_027015	ITC-44056-2490	0
NM_007474	ITC-30089-285	0
NM_001025779	ITC-32394-1	0
NM_001003898	ITC-30079-1494	0
XR_031465	ITC-30107-28	0
NM_133906	ITC-30752-1	0
NM_178206	ITC-16522-2	0
NM_001077712	ITC-40439-1	0
NM_011405	ITC-33440-1	0
XR_034833	ITC-44056-2490	0
NM_001142923	ITC-44056-1415	0
NM_001110351	ITC-59386-1029	0
NM_177262	ITC-17034-1	0
XM_001479987	ITC-40360-1	0
XR_034166	ITC-30087-70	0
NM_001044699	ITC-15044-34	0
NM_001113393	ITC-12497-1	0
NM_028715	ITC-59388-117	0
NM_008696	ITC-30082-845	0
XM_001481032	ITC-30087-70	0
NM_172574	ITC-44899-1	0
NM_001113529	ITC-4-531	0
XM_001480380	ITC-6-684	0
XM_001472814	ITC-15044-47	0
XM_001474601	ITC-44070-78	0
XM_132089	ITC-4-456	1
NM_028666	ITC-59386-1371	0
XM_001480844	ITC-30079-915	0
XR_035755	ITC-59405-2213	0
XM_001476786	ITC-15045-616	0
NM_022801	ITC-56146-1	0
NM_023372	ITC-30088-284	0
NM_009505	ITC-15044-1542	0
NM_009698	ITC-59374-475	0
XM_001471696	ITC-30079-100	0
NM_001111312	ITC-59401-722	0
XM_001473546	ITC-59382-441	0
NM_001110140	ITC-15050-37	0
NM_001025307	ITC-2629-1	0
NM_170690	ITC-59372-648	0
NM_177725	ITC-59374-87	0
NM_025600	ITC-30079-1037	0
NM_010485	ITC-30079-1809	0
NM_007809	ITC-15065-10	0
XR_034460	ITC-30087-456	0
NM_011566	ITC-59371-359	0
NM_029755	ITC-1-111	0
NM_009952	ITC-825-1	0
XM_356811	ITC-21-30	0
NM_133828	ITC-44057-56	0
NM_028766	ITC-15044-863	0
XM_903427	ITC-44056-953	0
XM_001479168	ITC-15047-267	0
NM_001048179	ITC-7543-1	0
NM_001045863	ITC-15051-81	0
XM_001477938	ITC-44056-953	0
XM_001473546	ITC-15278-1	0
NM_007711	ITC-45574-1	0
NM_001081981	ITC-59372-375	0
XM_898905	ITC-15071-56	0
NM_001003405	ITC-59384-265	0
NM_011210	ITC-22-4	0
XM_001480488	ITC-59374-26	0
XM_001481214	ITC-59378-88	0
XR_033896	ITC-44070-78	0
NM_007704	ITC-18614-1	0
NM_001110830	ITC-44056-898	0
XR_034692	ITC-44837-5	0
NM_008210	ITC-16522-2	0
XR_031269	ITC-26-56	0
NM_008482	ITC-59388-832	0
NM_133828	ITC-1126-2	0
NM_009380	ITC-12-126	0
XM_887814	ITC-16522-2	0
NM_001025360	ITC-30081-680	0
NM_001142919	ITC-44056-1415	0
NM_009444	ITC-15049-12	0
XM_001479917	ITC-30090-173	0
NM_133771	ITC-59406-636	0
NM_001080388	ITC-59372-1010	0
NM_007912	ITC-44056-961	0
XM_129375	ITC-1048-2	0
NM_011648	ITC-2361-1	0
NM_028134	ITC-1244-1	0
XM_001479917	ITC-15053-75	0
NR_003517	ITC-1-168	0
NM_183186	ITC-44057-38	0
NM_001001491	ITC-30098-108	0
NM_009217	ITC-59162-1	0
XM_484670	ITC-12-17	0
XM_001473698	ITC-44056-1157	0
XR_032908	ITC-26-56	0
NM_015735	ITC-1-1037	0
NM_019998	ITC-59373-100	0
NM_008515	ITC-59401-722	0
NM_011883	ITC-59401-32	0
XM_001476174	ITC-19-77	0
XR_035506	ITC-30087-70	0
NM_025974	ITC-30079-614	0
XR_034155	ITC-30118-32	0
NM_001077596	ITC-30260-2	0
NM_206867	ITC-45214-2	0
NM_001111059	ITC-30082-274	0
NM_019690	ITC-30111-18	0
NM_001025192	ITC-30081-493	0
NM_013901	ITC-30079-861	0
XR_033144	ITC-21-76	0
XM_111357	ITC-44056-953	0
NM_001080795	ITC-1-1950	0
NR_004842	ITC-15044-47	0
NM_001029855	ITC-44065-37	0
XM_921284	ITC-30088-78	0
XM_992874	ITC-30082-26	0
XM_619124	ITC-1-869	0
NM_001077507	ITC-30111-18	0
NM_153489	ITC-59386-8	1
NM_001081981	ITC-59405-4636	0
NM_001039176	ITC-30104-59	0
NM_009260	ITC-2651-1	0
XM_904638	ITC-30079-823	0
XR_030854	ITC-59388-2150	0
NM_001110231	ITC-2-409	0
XM_001004319	ITC-16036-1	0
NM_001042652	ITC-15044-43	0
XM_621365	ITC-30088-78	0
XM_001478141	ITC-46870-1	0
NM_001111316	ITC-59377-126	0
NM_013550	ITC-16522-2	0
NR_004843	ITC-44057-583	0
NM_001113394	ITC-12497-1	0
NM_001040130	ITC-45063-1	0
NM_010860	ITC-30088-259	0
NM_001082573	ITC-15044-1554	0
NM_183064	ITC-30139-1	0
NM_178203	ITC-15066-273	0
NM_001113515	ITC-30085-231	0
NM_008210	ITC-44075-57	0
NM_001082960	ITC-34591-1	0
XM_001000919	ITC-835-3	0
NM_001113198	ITC-16439-1	0
NM_015756	ITC-30081-25	0
XM_001481031	ITC-30087-70	0
NM_201618	ITC-30111-25	0
NM_001111049	ITC-1-885	0
NM_001039169	ITC-30082-40	0
NM_011297	ITC-30094-47	0
NM_011393	ITC-59198-1	0
NM_001085510	ITC-15051-127	0
NM_001039137	ITC-59408-2343	0
NM_011247	ITC-9-98	0
NM_001025561	ITC-30111-33	0
NM_001142919	ITC-30085-251	0
XR_034329	ITC-30086-862	0
XM_359326	ITC-30079-133	0
NM_008202	ITC-30097-62	0
NM_011665	ITC-59401-275	0
NM_001040686	ITC-46378-1	0
NM_001128605	ITC-44056-1030	0
XR_031947	ITC-15044-1129	0
XM_001479013	ITC-59386-259	0
XM_001001613	ITC-15063-82	0
XR_032908	ITC-26-26	0
NM_001080796	ITC-59386-3245	0
XM_001479744	ITC-30082-210	0
NM_008802	ITC-944-1	0
XM_907873	ITC-16522-2	0
NM_053086	ITC-59408-425	0
NM_170689	ITC-2287-1	0
NM_178119	ITC-17262-1	0
NM_026774	ITC-30079-14	0
NM_008616	ITC-33633-1	0
NM_001113394	ITC-44068-6	0
XM_001473788	ITC-30087-70	0
NM_001136076	ITC-44056-1057	0
NM_001142922	ITC-44056-1415	0
NM_007982	ITC-59377-506	0
NM_001044697	ITC-44159-2	0
NM_207650	ITC-59392-833	0
NM_008450	ITC-30081-110	0
NM_009805	ITC-30088-134	0
NM_020276	ITC-59372-1195	0
NM_001025387	ITC-59388-113	0
NM_010002	ITC-15067-37	0
NM_011247	ITC-9-70	0
XM_001471786	ITC-1-772	0
XR_035148	ITC-27-58	0
NM_001114087	ITC-59377-122	0
XM_903054	ITC-30082-938	0
NM_021338	ITC-1-142	0
NM_001122892	ITC-44056-1056	0
NM_001080797	ITC-59386-3245	0
NM_001109761	ITC-15045-321	1
NM_011793	ITC-3-51	0
NM_001110856	ITC-825-1	0
XM_358313	ITC-30290-2	0
NM_001130000	ITC-30103-117	0
NM_011768	ITC-31240-1	0
NM_008383	ITC-30103-117	0
NM_170687	ITC-59372-399	0
NM_018764	ITC-46269-1	1
NM_016765	ITC-30082-344	0
NM_021336	ITC-30081-898	0
NR_003375	ITC-44056-1182	0
NM_001085510	ITC-15051-9	0
XR_033333	ITC-15053-75	0
NM_007905	ITC-34642-1	0
NM_010154	ITC-44056-961	0
XM_001473450	ITC-1-772	0
NM_001077499	ITC-16333-1	0
NM_001035532	ITC-15893-1	0
NM_001038990	ITC-1-542	0
XR_033760	ITC-19-90	0
NM_010488	ITC-30796-1	0
NM_001039129	ITC-1-869	0
NM_001034085	ITC-29-1	0
NM_010586	ITC-5-737	0
NM_001042487	ITC-1-740	1
NM_009723	ITC-59372-444	0
NM_013498	ITC-825-1	0
NM_001044699	ITC-30554-1	0
NM_009929	ITC-30081-349	0
XM_001475648	ITC-15046-229	0
XM_001477938	ITC-44056-1015	0
NM_001039089	ITC-16952-1	0
NM_013917	ITC-59392-1235	0
NM_182809	ITC-30314-4	1
XM_111357	ITC-44056-1019	0
XM_001475602	ITC-15046-229	0
XM_001480293	ITC-30087-70	0
NM_001024840	ITC-2875-1	0
XM_001476967	ITC-59386-259	0
NM_001113530	ITC-21149-1	0
XM_981660	ITC-44070-78	0
NM_007749	ITC-6-694	0
NM_001080130	ITC-1327-1	0
XM_621365	ITC-2-742	0
XM_915923	ITC-15063-82	0
XM_001480453	ITC-30083-1220	0
NM_015754	ITC-16036-1	0
NM_009722	ITC-15050-37	0
NM_008696	ITC-30082-366	0
NM_001110148	ITC-26-28	0
NM_008659	ITC-15047-120	0
NM_021338	ITC-1-1060	0
NM_022325	ITC-59392-2115	0
NM_001136058	ITC-30079-535	0
NM_011293	ITC-59371-948	0
XM_001479232	ITC-15044-844	0
NM_011200	ITC-59373-974	0
NM_010206	ITC-30084-44	0
NM_001025156	ITC-3-276	0
XM_001476531	ITC-15063-43	0
XM_001473862	ITC-59386-9	0
XM_001475720	ITC-1-1809	0
NM_001128605	ITC-15906-3	0
NM_198090	ITC-3-586	0
XM_001476583	ITC-16564-1	0
NM_007830	ITC-8-223	0
NM_026081	ITC-2-1510	0
NM_001037136	ITC-44242-1	0
NM_024428	ITC-59388-2150	0
NM_011675	ITC-30871-3	0
NM_008595	ITC-30094-115	0
NM_001001491	ITC-19-90	0
NM_001142921	ITC-44056-1176	0
XM_621365	ITC-30088-347	0
NM_026795	ITC-59388-2346	0
XM_001474686	ITC-44064-146	0
NM_026451	ITC-15044-811	0
NM_001077712	ITC-59406-1333	0
NM_008210	ITC-44075-96	0
XM_973341	ITC-31286-2	0
XM_904087	ITC-15063-82	0
NM_001130457	ITC-1-1809	0
NM_011675	ITC-59406-229	0
NM_009389	ITC-45420-2	0
NM_133872	ITC-44875-1	1
NM_178415	ITC-30496-1	0
NM_001033573	ITC-30087-456	0
NM_001080129	ITC-15856-1	0
XM_903427	ITC-44056-1019	0
NM_008601	ITC-16439-1	0
XM_979596	ITC-30084-732	0
NM_172696	ITC-18614-1	0
NM_028364	ITC-44083-11	0
NM_001142923	ITC-30085-251	0
XR_002157	ITC-3-337	0
NM_001142921	ITC-30085-251	0
NM_009754	ITC-2495-2	0
XM_908002	ITC-15063-43	0
XM_001476738	ITC-30084-42	0
NM_001102400	ITC-59371-300	0
NM_001113180	ITC-30080-572	0
XM_001002947	ITC-44837-8	0
XR_034912	ITC-30084-589	0
NM_022000	ITC-30111-25	0
NM_001110327	ITC-59406-632	0
NM_001008702	ITC-59371-300	0
NM_019422	ITC-30104-59	0
XR_030845	ITC-13-95	0
NM_011058	ITC-59405-3941	0
NM_011622	ITC-30079-1371	0
NM_007478	ITC-15044-29	0
XM_897700	ITC-30088-347	0
NM_001025393	ITC-59405-1818	0
XM_915923	ITC-15063-43	0
XR_035016	ITC-44070-78	0
NM_019411	ITC-1-1134	0
NM_170701	ITC-59408-2811	0
NM_178216	ITC-15066-273	0
NM_027349	ITC-30081-813	0
NM_001042487	ITC-1-1134	0
NM_010633	ITC-18194-1	0
XM_001472185	ITC-59386-259	0
NM_010471	ITC-44837-8	0
XR_031931	ITC-15063-82	0
NM_001110830	ITC-15869-9	0
NM_001038231	ITC-3-51	0
XM_975835	ITC-1-772	0
NM_025438	ITC-15047-140	0
NM_026009	ITC-30114-86	0
NM_008646	ITC-15048-133	0
NM_007788	ITC-15044-844	0
NM_009558	ITC-59401-2334	0
NM_009649	ITC-15893-1	0
NM_010309	ITC-30111-18	0
NM_001083807	ITC-44103-1	0
XM_001475567	ITC-15046-229	0
NM_001111275	ITC-16333-1	0
NM_031162	ITC-44068-6	0
XM_907873	ITC-44075-96	0
XM_356811	ITC-21-76	0
NM_010199	ITC-31001-1	0
XM_141727	ITC-15051-127	0
XM_921244	ITC-30088-78	0
NM_178119	ITC-44242-1	0
NM_026127	ITC-2-1246	0
NM_008981	ITC-59405-3814	0
XM_921265	ITC-30088-78	0
NM_172952	ITC-44113-2	0
NM_009727	ITC-30082-194	0
XR_033393	ITC-44070-78	0
NM_011806	ITC-59406-632	0
NM_178854	ITC-30089-183	0
NM_019700	ITC-30111-33	0
NM_019711	ITC-15053-86	0
NM_009992	ITC-59405-1186	0
NM_028362	ITC-59405-2200	0
XM_986918	ITC-44056-961	0
NM_011645	ITC-59384-265	0
XR_030503	ITC-15047-267	0
NM_025618	ITC-15048-186	0
XM_001478364	ITC-44070-78	0
NM_198090	ITC-3-337	1
XM_001480512	ITC-30084-589	0
NM_001080388	ITC-14-19	0
NM_007778	ITC-4-531	0
NM_009333	ITC-5099-1	0
NM_001113574	ITC-59388-1071	0
NM_027592	ITC-15059-63	0
XM_619343	ITC-44068-27	0
XM_001472047	ITC-15044-844	0
XM_984967	ITC-44056-1019	0
NM_054045	ITC-44075-96	0
XR_033691	ITC-1-869	0
NM_001080132	ITC-1327-1	0
NM_201618	ITC-30111-18	0
NM_001110239	ITC-15053-151	0
NM_011640	ITC-44953-1	0
NM_001077515	ITC-30115-48	0
NM_023422	ITC-44056-1852	0
NM_172989	ITC-72-2	0
NM_010860	ITC-59378-22	0
NM_019478	ITC-30083-177	0
NM_011764	ITC-15044-34	0
NM_001083119	ITC-30081-1496	0
XM_001473500	ITC-26-26	0
NM_001083927	ITC-45420-2	0
NM_026724	ITC-30084-42	0
NM_152220	ITC-15981-1	0
NM_023813	ITC-59388-762	0
NM_001110229	ITC-2-409	0
XM_001471989	ITC-46870-1	0
XM_975192	ITC-1048-2	0
XR_031817	ITC-44070-78	0
NM_019469	ITC-16522-2	0
NM_019666	ITC-2-1703	0
XM_001477476	ITC-44070-78	0
NM_207675	ITC-15069-53	0
NM_009772	ITC-990-1	0
XM_001476215	ITC-59378-22	0
NM_025367	ITC-16474-1	0
NM_178196	ITC-44056-1182	0
NM_011750	ITC-30768-3	0
NM_010512	ITC-16333-1	0
NM_001080129	ITC-1327-1	0
XM_001472419	ITC-30087-70	0
NM_133906	ITC-20709-1	0
NM_033078	ITC-45296-1	0
NM_001142924	ITC-15045-294	0
NM_001077499	ITC-15064-35	0
NM_207655	ITC-44056-961	0
NM_001044386	ITC-31240-1	0
NM_001038991	ITC-21-35	0
NM_013601	ITC-1225-1	0
XR_033275	ITC-30317-1	0
XM_897688	ITC-2-742	0
NM_027500	ITC-15048-167	0
NM_008728	ITC-1263-2	0
NM_001110251	ITC-59401-75	0
NM_013601	ITC-16352-1	0
NM_001037726	ITC-1126-2	0
NM_001025360	ITC-13-8	0
NM_178215	ITC-15066-273	0
NM_001077695	ITC-59386-994	0
NM_009332	ITC-15045-286	0
NM_001110791	ITC-30768-3	0
NM_001039351	ITC-59408-425	0
XM_887027	ITC-15063-82	0
NM_001001999	ITC-59392-702	0
NM_029502	ITC-30517-2	0
NM_008385	ITC-30081-333	0
NM_172704	ITC-59392-1226	0
NM_019718	ITC-59401-346	0
NM_001048057	ITC-30088-284	0
XR_033115	ITC-30080-928	0
NM_001113325	ITC-59371-679	0
NM_001025387	ITC-59388-1071	0
NM_001044741	ITC-55722-1	0
NR_003492	ITC-44070-28	0
NM_001081453	ITC-30080-1877	0
NM_001026212	ITC-59384-51	0
XM_908370	ITC-15074-37	0
NM_001039175	ITC-30104-4	0
NM_001083881	ITC-15044-811	0
NM_009598	ITC-15046-450	0
NM_178204	ITC-44075-96	0
NM_198932	ITC-45050-1	1
XM_001479001	ITC-14-19	0
XR_031046	ITC-15047-267	0
NM_028358	ITC-44083-40	0
NM_001136259	ITC-30079-1371	0
NM_001044389	ITC-59401-1209	0
XR_034284	ITC-15063-98	0
XM_984471	ITC-44855-1	0
NM_133350	ITC-16121-1	0
XM_001479335	ITC-16059-2	0
NM_009672	ITC-59388-782	0
NM_001077510	ITC-30111-18	0
NM_176841	ITC-46827-1	0
NM_009343	ITC-59388-118	0
NM_011336	ITC-7543-1	0
NM_207676	ITC-15069-28	0
NM_001038698	ITC-52538-1	0
NM_178203	ITC-16522-2	0
XM_141727	ITC-15051-9	0
NM_013651	ITC-15886-2	0
NM_007750	ITC-28064-1	0
NM_001110150	ITC-26-28	0
XM_908302	ITC-15067-71	0
NM_026209	ITC-31286-2	0
NM_001003955	ITC-16026-2	0
XR_035490	ITC-15044-379	0
NM_019422	ITC-30104-4	0
XM_141727	ITC-15065-205	0
XM_136682	ITC-44056-961	0
XM_904087	ITC-15063-43	0
NM_031163	ITC-3-351	1
XM_001003554	ITC-30080-928	0
NM_008686	ITC-15044-337	0
XM_001473522	ITC-15278-1	0
NM_001110230	ITC-59382-205	0
NM_008054	ITC-44056-155	0
NM_146164	ITC-44828-8	0
XM_909336	ITC-2-742	0
NM_001078167	ITC-30093-54	1
NM_001113331	ITC-44079-2	0
NM_207675	ITC-16136-3	0
NM_170730	ITC-59372-648	0
NM_015822	ITC-30093-81	0
XM_918072	ITC-31420-1	0
XM_001479221	ITC-15063-99	0
NM_007669	ITC-30080-214	0
NM_001110351	ITC-59386-413	0
NM_011444	ITC-20306-1	0
NM_011072	ITC-44070-28	0
NM_028362	ITC-44837-5	0
NM_001042660	ITC-44060-127	0
NM_001142920	ITC-44056-1415	0
NR_024720	ITC-15055-8	0
NM_010512	ITC-45717-1	0
XM_908002	ITC-15063-98	0
NM_010606	ITC-21118-1	0
NM_001111276	ITC-45717-3	0
XM_001001408	ITC-15912-5	0
NM_207676	ITC-16136-3	0
XM_001473311	ITC-44070-78	0
XM_485502	ITC-15067-71	0
NM_001037726	ITC-44057-56	0
NM_001142921	ITC-15045-294	0
NM_011566	ITC-30083-1544	0
XM_001481297	ITC-59392-661	0
XM_001478861	ITC-47808-1	0
XR_030966	ITC-13-93	0
XR_030919	ITC-59386-259	0
XM_001479137	ITC-18150-1	0
NM_007418	ITC-47162-1	0
NM_146130	ITC-3-337	1
NM_001110855	ITC-825-1	0
NM_023136	ITC-15046-393	0
NM_001122892	ITC-44056-155	0
XM_001480618	ITC-15053-75	0
XR_033760	ITC-19-87	0
NM_011764	ITC-59401-2334	0
NM_001040403	ITC-44958-1	0
NM_001038698	ITC-30796-1	0
NM_183423	ITC-15048-74	0
NM_009332	ITC-15045-294	0
NM_008684	ITC-44172-1	0
XR_030845	ITC-13-93	0
XM_908090	ITC-30082-26	0
NM_010002	ITC-30080-671	0
NM_176839	ITC-915-5	0
NM_001081962	ITC-44828-3	0
NM_010488	ITC-52538-1	0
NM_001081233	ITC-25-59	0
NM_001044698	ITC-30752-1	0
NM_001025565	ITC-4-786	0
NM_010443	ITC-59386-3330	0
NM_001008533	ITC-59388-757	0
XR_035593	ITC-59405-2213	0
NM_001136060	ITC-45139-1	0
NM_178880	ITC-1-1437	0
XM_001473422	ITC-59372-1381	0
NM_001080979	ITC-30240-1	0
NM_008659	ITC-4816-1	0
NM_198933	ITC-45050-1	1
XM_897204	ITC-30080-1897	0
NM_008501	ITC-30081-1448	0
XM_908002	ITC-15063-82	0
XM_915249	ITC-44057-200	0
NM_001042408	ITC-15044-82	0
XR_033760	ITC-1-1535	0
NM_001111276	ITC-45717-1	0
NM_001080390	ITC-14-97	0
NM_008614	ITC-15044-478	0
NM_029931	ITC-15047-8	0
NM_019690	ITC-30111-25	0
NM_178590	ITC-59405-314	0
NM_178048	ITC-59401-2273	0
XM_992931	ITC-30082-26	0
XM_897700	ITC-30088-78	0
NM_007463	ITC-31273-1	0
XR_035486	ITC-30082-101	0
NM_009015	ITC-789-3	1
NM_008659	ITC-3916-1	0
NM_001080794	ITC-1-1950	0
NM_029575	ITC-59388-671	0
NM_178207	ITC-15066-273	0
NM_001130484	ITC-1-1461	0
NM_001110851	ITC-2-768	0
XM_001473206	ITC-34145-1	0
NM_001039157	ITC-30081-732	0
NM_173876	ITC-45574-1	0
NM_001025387	ITC-15060-125	0
XM_904541	ITC-44075-96	0
NM_009745	ITC-30081-832	0
NM_011739	ITC-26-56	0
XM_001480869	ITC-59386-270	0
NM_001113574	ITC-59388-113	0
NM_009745	ITC-16056-1	0
XM_001475556	ITC-15046-229	0
NM_013551	ITC-59401-75	0
XR_033585	ITC-15063-43	0
NM_001033328	ITC-59382-441	0
XM_001475550	ITC-2-671	0
NM_010830	ITC-16006-1	0
NM_023605	ITC-15045-354	0
XM_001001271	ITC-1-772	0
NM_007928	ITC-59372-1010	1
NM_001039387	ITC-59372-1195	0
NM_001113198	ITC-30084-193	0
XM_912953	ITC-59371-1763	0
NM_023422	ITC-44056-2266	0
NM_001035525	ITC-59379-38	0
XM_887814	ITC-15066-273	0
NM_001128096	ITC-33752-1	0
XM_001477926	ITC-44056-953	0
NM_173873	ITC-59382-13	0
NM_001081049	ITC-1399-1	0
NM_010906	ITC-59405-4636	0
XM_001478614	ITC-10-86	0
XM_992904	ITC-30082-26	0
NM_010002	ITC-30080-58	0
NM_054045	ITC-15066-273	0
NM_001039192	ITC-59386-1875	0
NM_008816	ITC-59405-247	0
NM_203280	ITC-30081-962	0
NM_009035	ITC-30080-715	0
NM_170728	ITC-59372-648	0
NM_009722	ITC-30128-12	1
NM_009245	ITC-15067-58	0
NM_010201	ITC-15045-122	0
NM_001034013	ITC-2613-1	0
XR_031563	ITC-16006-1	0
NM_027739	ITC-30081-101	0
NM_001083806	ITC-30080-572	0
NM_001039365	ITC-15044-478	0
NM_009217	ITC-34211-1	0
NR_021486	ITC-2875-1	0
NM_001005525	ITC-15047-140	0
NM_001110852	ITC-2-768	0
XM_001477938	ITC-44056-1019	0
XM_142195	ITC-15067-71	0
NM_001008545	ITC-30079-1494	0
NM_001079908	ITC-15044-1042	0
XM_921235	ITC-2-742	0
NM_008000	ITC-18-11	0
NM_025881	ITC-1227-1	0
NM_009246	ITC-15067-58	0
XM_917341	ITC-20817-1	0
NM_007451	ITC-59388-764	0
NM_019702	ITC-1-26	1
XR_001874	ITC-30114-86	0
NM_011451	ITC-16474-1	0
NM_009092	ITC-21-30	0
XM_984967	ITC-44056-1157	0
XM_001473206	ITC-30093-81	0
NM_010860	ITC-7-81	0
XM_917289	ITC-44076-97	0
NM_013548	ITC-15066-273	0
NM_001122948	ITC-30850-1	0
NM_011808	ITC-30107-2	0
XM_001477098	ITC-44875-1	1
NM_001024839	ITC-2875-1	0
XM_001472267	ITC-44075-96	0
NM_007478	ITC-15046-414	0
NM_001042541	ITC-30082-545	0
NM_025524	ITC-59401-391	0
XR_033275	ITC-15044-844	0
NM_053263	ITC-3-337	0
XM_924379	ITC-30082-27	0
NM_001109993	ITC-45063-1	0
XM_621465	ITC-15063-82	0
XM_354716	ITC-44056-953	0
XM_920041	ITC-15071-56	0
NM_001085510	ITC-15065-205	0
NM_021611	ITC-15060-87	0
NM_001110228	ITC-59382-205	0
NM_010906	ITC-59382-84	0
NM_001001491	ITC-13-71	0
NM_177217	ITC-30103-117	0
NM_011931	ITC-19298-1	0
NM_007670	ITC-4937-1	0
XM_001472443	ITC-30087-70	0
NM_001042564	ITC-59386-270	0
NM_153787	ITC-59405-1818	0
XR_033760	ITC-19-9	0
XR_031691	ITC-15044-1129	0
NM_001038637	ITC-15998-3	0
XR_033585	ITC-15063-98	0
NM_001142922	ITC-30085-251	0
NM_001025395	ITC-44056-155	0
NM_022801	ITC-14-19	0
XM_001476732	ITC-59371-1763	0
NM_007581	ITC-55722-1	0
NM_001025257	ITC-15044-1542	0
XM_001480846	ITC-30079-14	0
XM_904087	ITC-15063-98	0
NM_010048	ITC-30080-849	0
NM_001032378	ITC-59405-247	0
XM_916150	ITC-15056-63	0
XM_895082	ITC-59401-2068	0
XM_001476721	ITC-1-876	0
XM_990154	ITC-5-1796	0
XM_001477084	ITC-17035-1	0
NM_199306	ITC-25456-1	0
XM_001473328	ITC-15044-828	0
NM_016746	ITC-44056-152	0
NM_009998	ITC-30081-106	0
NM_153743	ITC-15142-2	0
NM_001130450	ITC-15044-337	0
NM_001112711	ITC-15045-50	0
XM_908090	ITC-30082-938	0
XM_909130	ITC-15046-256	0
XM_001475115	ITC-30084-42	0
XM_893121	ITC-15047-267	0
NM_011181	ITC-5-1296	0
XM_001480136	ITC-15053-75	0
NM_008696	ITC-30116-22	0
NM_027326	ITC-48044-1	0
NM_001025439	ITC-15914-4	0
NM_019469	ITC-44075-96	0
NM_001113574	ITC-15060-125	0
XM_001475585	ITC-15046-229	0
NM_134101	ITC-1-733	1
NM_001039352	ITC-59408-425	0
NM_001081959	ITC-30081-680	0
NR_003518	ITC-1-168	0
NM_001046637	ITC-15044-893	0
NM_008219	ITC-59377-255	0
NM_133906	ITC-15167-3	0
XM_917071	ITC-1-1526	0
XR_033052	ITC-30112-67	0
NM_011323	ITC-59408-2856	0
NM_001134646	ITC-15071-56	0
XM_001475985	ITC-30120-7	0
NM_001130452	ITC-15044-337	0
XM_991367	ITC-15047-267	0
NM_001037136	ITC-17262-1	0
NM_010655	ITC-59378-88	0
NM_001136073	ITC-30116-23	0
NM_009333	ITC-44056-1176	0
XM_001477926	ITC-44056-1157	0
XM_001480618	ITC-30090-173	0
XM_486686	ITC-44056-1043	0
NM_001044699	ITC-44159-2	0
NM_010907	ITC-59387-119	0
XM_354716	ITC-44056-1015	0
NM_001033966	ITC-59408-159	0
NM_010315	ITC-15998-3	0
NM_001081567	ITC-30081-664	0
XM_909336	ITC-30088-78	0
NM_010458	ITC-59405-4295	0
NM_010488	ITC-31242-1	0
NM_010724	ITC-769-3	0
NM_001080798	ITC-1532-1	0
NM_021611	ITC-9-62	0
XM_001479864	ITC-1394-1	0
XR_035151	ITC-27-58	0
NM_016744	ITC-32319-1	0
NM_146128	ITC-1-1134	0
NM_007451	ITC-25-59	0
NM_152134	ITC-30509-2	0
XM_001481215	ITC-59378-88	0
NM_207675	ITC-15069-28	0
XM_909622	ITC-30087-70	0
NM_001129999	ITC-30103-117	0
XM_914267	ITC-30081-549	0
NM_001080798	ITC-30080-1591	0
NM_001080795	ITC-59386-3245	0
NM_182996	ITC-30081-141	0
NM_001081000	ITC-59371-197	0
XM_001473843	ITC-30112-67	0
XR_031913	ITC-59405-1514	0
XM_001476441	ITC-7-313	0
NM_001083923	ITC-15044-1885	0
XM_001477359	ITC-16522-2	0
NM_001122982	ITC-44056-152	0
NM_172574	ITC-44899-2	0
NM_008449	ITC-59386-3412	0
XM_992874	ITC-30082-938	0
NM_178196	ITC-44056-2266	0
NM_001098837	ITC-15044-1543	0
NM_010905	ITC-44065-11	0
XM_001471638	ITC-59401-2334	0
NM_001048057	ITC-30088-65	0
NM_001130484	ITC-1-142	0
NM_001044698	ITC-15167-3	0
NM_001112798	ITC-7373-1	0
NR_003634	ITC-27-58	0
NM_001085407	ITC-59388-1074	0
NM_001110795	ITC-3-156	0
NM_001039364	ITC-15044-478	0
XR_034284	ITC-15063-43	0
XM_001005092	ITC-45155-1	0
XM_001472241	ITC-30710-2	0
XM_001476571	ITC-44063-128	0
XM_001479221	ITC-15053-75	0
XM_001475927	ITC-30117-29	0
XR_033333	ITC-30090-173	0
XR_005146	ITC-15055-8	0
XR_030774	ITC-21-30	0
NM_010336	ITC-72-2	0
NM_001039000	ITC-59386-3412	0
NM_001025250	ITC-15044-1542	0
NM_001130454	ITC-15044-337	0
XM_001481145	ITC-1-869	0
NM_028720	ITC-18395-1	0
NM_011799	ITC-32394-1	0
XR_033760	ITC-30098-108	0
NM_001039080	ITC-16122-2	0
NM_011464	ITC-59408-1692	0
XM_895148	ITC-30082-938	0
XM_001480595	ITC-12-17	0
NM_001080774	ITC-15047-120	0
NM_001079909	ITC-30084-44	0
XR_031079	ITC-30317-1	0
NM_001042674	ITC-59384-409	0
NM_019919	ITC-30080-1403	0
NM_001083806	ITC-30085-85	0
XM_920728	ITC-30082-26	0
NM_001013824	ITC-59405-2213	0
NM_182809	ITC-16838-1	0
NM_013548	ITC-16522-2	0
XR_031762	ITC-59374-276	0
NM_010238	ITC-59388-1071	0
NM_001079869	ITC-59405-4295	0
NM_001113414	ITC-45262-2	0
NM_178194	ITC-44056-2266	0
NM_017392	ITC-44868-3	0
XM_991853	ITC-15047-267	0
NM_008211	ITC-15066-273	0
NM_001110204	ITC-59405-1176	0
NM_029248	ITC-20-24	0
NM_011980	ITC-15044-886	0
NM_175836	ITC-2651-1	0
NM_001081445	ITC-30084-721	0
XM_915249	ITC-15067-37	0
NM_010839	ITC-15045-27	0
NM_007455	ITC-3-156	0
XM_978140	ITC-2-742	0
NM_010447	ITC-3-337	0
NM_024266	ITC-44064-146	0
XR_033333	ITC-44056-2490	0
XM_001479277	ITC-59388-113	0
NM_009389	ITC-59388-195	0
NM_018770	ITC-15069-28	0
NM_001080774	ITC-3916-1	0
NM_008977	ITC-59401-1827	0
XR_035756	ITC-59405-2213	0
XM_001471957	ITC-1244-1	0
NM_008305	ITC-30079-2091	0
NM_009278	ITC-1-1803	0
NM_010448	ITC-1-886	0
NM_019796	ITC-2-495	0
NM_001024854	ITC-30079-1206	0
NM_001113353	ITC-59406-369	0
NM_001114977	ITC-2-1580	0
XM_001479001	ITC-16037-3	0
NM_001122758	ITC-3663-2	0
NM_028475	ITC-59386-8	1
NM_001110504	ITC-30079-835	0
NM_023268	ITC-30079-50	0
NM_001080979	ITC-59371-359	0
XR_034336	ITC-44070-78	0
NM_021516	ITC-56146-1	0
XM_359326	ITC-30084-282	0
NM_021465	ITC-59406-1333	0
NM_001127233	ITC-44953-1	0
NM_001122893	ITC-44056-1056	0
NM_001110231	ITC-59382-205	0
NM_184052	ITC-45717-1	0
NM_025903	ITC-59386-761	0
XM_001475037	ITC-15044-828	0
XM_990154	ITC-46870-1	0
NM_001081959	ITC-13-5	0
NM_010447	ITC-30081-1105	0
NM_001142918	ITC-30085-251	0
NM_148917	ITC-30107-28	1
NM_001079909	ITC-15044-1042	0
NM_019973	ITC-1-1437	0
NM_023190	ITC-15046-112	0
NM_001029843	ITC-44063-67	0
NM_001131020	ITC-15044-1774	0
XM_909336	ITC-30088-347	0
NM_213660	ITC-2371-1	0
XR_002157	ITC-1-869	0
NM_001024838	ITC-2875-1	0
XM_907029	ITC-31286-2	0
NM_001083121	ITC-47150-1	0
NM_001025618	ITC-30517-2	0
NM_010166	ITC-16435-3	0
NM_009722	ITC-15050-145	0
NM_001122739	ITC-3980-1	0
NM_010485	ITC-16343-1	0
NM_001113529	ITC-21149-1	0
XM_001472027	ITC-46870-1	0
XM_903427	ITC-44056-1157	0
NM_001109749	ITC-45753-1	0
NM_001080388	ITC-16037-3	0
NM_001080385	ITC-1-72	0
NM_007465	ITC-44056-2092	0
XR_002157	ITC-30081-1105	0
NM_001131054	ITC-59392-1235	0
XM_916655	ITC-59401-400	0
NM_029955	ITC-3-276	0
NM_001005525	ITC-15047-254	0
XR_035586	ITC-44070-78	0
NM_207708	ITC-1-613	0
NM_053196	ITC-835-3	0
NM_011764	ITC-15167-3	0
NR_024030	ITC-15046-112	0
XM_887027	ITC-15063-98	0
NM_001083882	ITC-15044-811	0
XR_034133	ITC-30084-589	0
NM_010230	ITC-46498-1	0
NM_007749	ITC-6-684	0
NM_001034085	ITC-30079-114	0
NM_201616	ITC-30111-18	0
NM_001110205	ITC-59405-1176	0
NM_009980	ITC-2-925	0
XM_485435	ITC-44059-184	0
XR_034511	ITC-44075-96	0
NM_001040686	ITC-30081-141	0
XM_001478542	ITC-36527-1	0
XM_890293	ITC-1-733	1
XM_895148	ITC-15044-1543	0
NM_029869	ITC-30084-455	0
NM_178880	ITC-15054-100	0
NM_178733	ITC-59401-2334	0
XM_001481092	ITC-30090-173	0
NM_001025590	ITC-21118-1	0
NM_001113392	ITC-44068-6	0
NM_170728	ITC-2287-1	0
NM_009999	ITC-30081-106	0
NM_173876	ITC-59382-13	0
XR_032589	ITC-1-72	0
NM_019973	ITC-15054-100	0
NM_021516	ITC-14-19	0
XM_001003212	ITC-15063-43	0
NM_028945	ITC-30088-347	0
NM_010349	ITC-2176-1	0
NM_001128597	ITC-15044-1129	0
NM_001085387	ITC-9-62	0
NM_009741	ITC-16564-1	0
NM_178196	ITC-44056-1852	0
NM_008831	ITC-30088-67	0
NM_019796	ITC-2-822	1
XM_893953	ITC-59408-2703	0
NM_213659	ITC-2371-1	0
NM_001025584	ITC-21118-1	0
NM_023422	ITC-44056-1182	0
NM_029564	ITC-15044-828	0
NM_010471	ITC-44837-5	0
NM_010311	ITC-1-884	0
NM_027015	ITC-30090-173	0
XM_001479155	ITC-1-335	0
NM_016921	ITC-12-258	0
XM_001004724	ITC-1102-1	0
NM_001110853	ITC-2-768	0
XM_001478129	ITC-46870-1	0
NM_001044699	ITC-15167-3	0
NM_001110311	ITC-15935-1	0
XM_001476215	ITC-30088-259	0
NM_010315	ITC-15056-149	0
XM_914568	ITC-15054-30	0
NM_001038698	ITC-31242-1	0
XM_001471737	ITC-59401-32	0
NM_001035854	ITC-3-400	0
XR_031762	ITC-59374-921	0
XM_978058	ITC-2-742	0
NM_001037905	ITC-59371-504	0
NM_001122758	ITC-59384-323	0
XR_031530	ITC-30084-589	0
XM_001472256	ITC-59408-936	0
NM_028177	ITC-16-57	0
NM_018770	ITC-15069-53	0
XM_903448	ITC-44056-1157	0
NM_013727	ITC-30085-144	0
NM_001033872	ITC-30082-328	0
NM_001039169	ITC-30082-767	0
NM_207681	ITC-15044-837	0
NM_175664	ITC-44056-807	0
NR_002945	ITC-59373-974	0
NM_020011	ITC-30081-962	0
NM_181324	ITC-59386-1424	1
NM_025628	ITC-27253-1	0
NM_001025360	ITC-13-5	0
NM_183064	ITC-31001-1	0
NM_001142920	ITC-15045-294	0
NM_001080773	ITC-1-846	0
NM_009244	ITC-15067-58	0
XM_001475617	ITC-15046-229	0
NM_054045	ITC-16522-2	0
XM_001479335	ITC-20180-1	0
XM_895148	ITC-30082-26	0
NM_008942	ITC-59401-1653	0
NM_008307	ITC-59371-197	0
XM_001472489	ITC-1524-1	0
NM_016895	ITC-59408-159	0
NM_001103153	ITC-59384-265	0
XM_988234	ITC-19298-1	0
NM_008515	ITC-59401-720	0
NM_019427	ITC-19-77	0
NM_021338	ITC-59372-78	0
XM_887814	ITC-44075-96	0
NM_011509	ITC-44059-85	0
NM_023813	ITC-15914-4	0
XM_897688	ITC-30088-347	0
XM_915567	ITC-30112-67	0
NM_001081490	ITC-15045-354	0
NM_001001491	ITC-1-1473	0
NM_133819	ITC-44056-2221	0
NM_170688	ITC-59372-648	0
NM_019666	ITC-44059-17	0
NM_010502	ITC-45214-2	0
NM_001038698	ITC-16343-1	0
NM_001037997	ITC-18-11	0
NM_001005385	ITC-2-1510	0
XM_001473807	ITC-30112-67	0
NM_011605	ITC-1327-1	0
XM_001479001	ITC-56146-1	0
NM_001042675	ITC-59384-409	0
NM_201245	ITC-59388-248	0
NM_031167	ITC-59374-47	0
NM_001122758	ITC-46269-1	1
NM_016757	ITC-15044-1885	0
XM_908972	ITC-15046-313	0
XM_001474654	ITC-44057-930	0
NM_207667	ITC-15045-122	0
NM_001048058	ITC-30088-65	0
NM_001113417	ITC-12-126	0
XR_034079	ITC-21-76	0
NM_007872	ITC-1982-1	0
NM_001105667	ITC-15046-376	0
NM_021611	ITC-9-203	0
NM_027799	ITC-4-51	0
NM_001034085	ITC-59401-473	1
NM_146130	ITC-3-412	0
NR_003508	ITC-30082-101	0
NM_001042606	ITC-33307-1	0
NM_008696	ITC-15045-823	0
NM_001037761	ITC-1-909	0
NM_206975	ITC-45214-2	0
XM_001480595	ITC-12-139	0
NM_170704	ITC-59408-2811	0
NM_011646	ITC-59384-265	0
NR_003375	ITC-44056-1852	0
NR_024029	ITC-15046-112	0
NM_009087	ITC-15044-394	0
XM_001476215	ITC-7-81	0
XR_033760	ITC-13-71	0
NM_021495	ITC-969-1	0
NM_010157	ITC-47043-1	0
NM_001113415	ITC-45262-2	0
XR_032908	ITC-26-47	0
NM_001077499	ITC-59408-2856	0
XM_001478151	ITC-30079-915	0
NM_001037938	ITC-59385-7	0
NM_025978	ITC-30079-1481	0
NM_001083316	ITC-59405-3941	0
NM_013540	ITC-30085-85	0
NM_053243	ITC-59384-265	0
NM_001037878	ITC-44056-1474	0
NM_026774	ITC-30079-915	0
NM_183417	ITC-15877-5	0
NM_011566	ITC-59388-719	0
NM_001048061	ITC-1-886	0
NM_170687	ITC-59372-648	0
NM_009353	ITC-59406-271	0
NM_011710	ITC-15109-3	0
NM_009260	ITC-59401-444	0
NM_028129	ITC-16010-1	0
XM_887206	ITC-15067-71	0
XM_001477938	ITC-44056-110	0
NM_010568	ITC-48729-1	0
XR_035731	ITC-15048-133	0
NM_145529	ITC-59392-597	0
NM_019666	ITC-2-822	1
NM_011058	ITC-59405-719	0
XM_001481075	ITC-15071-49	0
NM_001042652	ITC-15044-769	0
XM_918475	ITC-59405-2213	0
NM_130895	ITC-2875-1	0
XM_001473698	ITC-44056-953	0
NM_020007	ITC-30091-120	0
XM_001474389	ITC-15066-273	0
XR_033412	ITC-44070-78	0
XM_001479455	ITC-59408-2783	0
NM_001081982	ITC-59382-84	0
XM_001479232	ITC-30317-1	0
NM_010109	ITC-59373-802	0
NM_211357	ITC-16435-3	0
XM_001476398	ITC-30079-614	0
NM_011547	ITC-30850-1	0
NM_130881	ITC-30107-28	1
XM_888940	ITC-1-869	0
NM_033575	ITC-59386-3143	0
XM_001477926	ITC-44056-950	0
NM_198932	ITC-59405-1514	0
NM_001039129	ITC-3-337	0
NM_148917	ITC-10-86	0
NM_198934	ITC-59405-1514	0
NM_001080755	ITC-44059-183	0
NR_003520	ITC-30082-101	0
XR_030821	ITC-44070-78	0
XR_032058	ITC-59405-1665	0
XR_034155	ITC-16321-1	0
NM_001039509	ITC-15045-595	0
NM_010905	ITC-59405-4636	0
NM_007944	ITC-16632-1	0
XM_894811	ITC-59401-391	0
NM_010551	ITC-15074-1	0
NM_010488	ITC-30079-1809	0
NM_146127	ITC-59386-1371	0
NM_016921	ITC-45297-1	0
NM_001077514	ITC-59198-1	0
NM_001099675	ITC-15071-56	0
XM_001472479	ITC-59388-493	0
NM_153743	ITC-1982-1	0
XR_034273	ITC-44070-78	0
NR_003258	ITC-30111-25	0
XR_031355	ITC-44070-78	0
NM_001015889	ITC-15059-63	0
NM_008211	ITC-16522-2	0
NM_025868	ITC-12-17	0
NM_001122953	ITC-59372-375	0
NM_009241	ITC-31060-1	0
NM_001039159	ITC-30081-732	0
NM_001037905	ITC-59371-300	0
NM_001110310	ITC-15935-1	0
NM_001110850	ITC-2-768	0
NM_001005787	ITC-18614-1	0
NM_053104	ITC-15869-9	0
XM_136682	ITC-15055-107	0
XM_001473171	ITC-59378-88	0
XM_910732	ITC-209-2	0
NM_001039510	ITC-59388-757	0
XM_905152	ITC-15067-71	0
NM_025520	ITC-59405-1665	0
NM_001110555	ITC-44056-2266	0
XM_001475980	ITC-15067-71	0
NM_001025600	ITC-16136-3	0
NM_010166	ITC-16435-1	0
NM_173874	ITC-59382-13	0
NM_007601	ITC-15045-321	0
NM_001044698	ITC-30554-1	0
NM_010879	ITC-59408-936	0
XM_001478614	ITC-30107-28	0
XR_035729	ITC-15048-133	0
NM_001130409	ITC-59377-506	0
NM_001044386	ITC-59378-445	0
NM_009050	ITC-32144-1	0
XM_905648	ITC-15053-151	0
XM_981733	ITC-30081-549	0
NM_001025617	ITC-30517-2	0
NM_001113417	ITC-33927-1	0
NM_007478	ITC-851-2	0
XR_032616	ITC-44075-96	0
NM_175387	ITC-15869-9	0
NM_025720	ITC-59401-391	0
NM_007600	ITC-30079-835	0
NM_027349	ITC-30081-687	0
XM_988391	ITC-18385-1	0
NM_178215	ITC-16522-2	0
NM_178365	ITC-59408-264	0
NM_009333	ITC-15045-294	0
NM_147176	ITC-30509-2	0
NM_146005	ITC-2287-1	0
NM_001110827	ITC-44056-898	0
NM_011768	ITC-19-41	0
XM_903448	ITC-44056-953	0
XM_001480293	ITC-30112-67	0
NM_001024837	ITC-2875-1	0
NM_001110555	ITC-44056-807	0
NM_178880	ITC-1-829	0
NM_001110266	ITC-15044-1542	0
NM_001079908	ITC-30084-44	0
NM_013498	ITC-2-768	0
NM_133915	ITC-59388-2078	0
NM_001085473	ITC-15046-112	0
XM_001478009	ITC-15047-267	0
NM_173874	ITC-45574-1	0
NM_008684	ITC-15044-818	0
XM_001480257	ITC-30080-671	0
NM_011489	ITC-1-949	1
NM_001142923	ITC-44056-1176	0
XM_911643	ITC-5-1068	0
XM_891912	ITC-44068-27	0
NM_019711	ITC-16122-2	0
NM_001098836	ITC-15044-1543	0
XR_035745	ITC-30082-101	0
NM_178206	ITC-44075-96	0
NM_016721	ITC-2-1260	0
NM_010201	ITC-30139-1	0
NM_031163	ITC-30085-231	0
NM_027445	ITC-59401-32	0
NM_009570	ITC-31240-1	0
XM_912278	ITC-30112-67	0
NM_001122754	ITC-47517-1	0
NM_025596	ITC-1-876	0
NM_011127	ITC-59408-2856	0
NM_011611	ITC-59408-2811	0
XM_001472583	ITC-44070-78	0
NM_008668	ITC-59408-703	0
NM_001113346	ITC-30082-476	0
NM_010141	ITC-30735-2	0
XM_001473900	ITC-44070-78	0
NM_146128	ITC-1-740	1
NM_175653	ITC-15066-273	0
NM_013608	ITC-15078-26	0
XM_001475540	ITC-30087-456	0
NM_011780	ITC-59401-2340	0
NM_001081982	ITC-59405-4636	0
XM_001472443	ITC-30112-67	0
NM_001039537	ITC-30081-1448	0
NM_010875	ITC-30084-585	0
NM_134080	ITC-5-1796	0
NM_029248	ITC-20-35	0
NM_007928	ITC-14-97	0
NM_053263	ITC-3-586	0
NM_011648	ITC-17856-1	1
NM_178205	ITC-16522-2	0
NM_009679	ITC-15044-47	0
NM_001038608	ITC-15044-82	0
NM_001085387	ITC-9-203	0
NM_007778	ITC-21149-1	0
NM_008746	ITC-30314-2	0
XR_030774	ITC-21-76	0
NM_021465	ITC-59406-1098	0
NM_001111316	ITC-22-4	0
NM_008294	ITC-59374-26	0
NM_001042606	ITC-59162-1	0
XR_030708	ITC-59377-525	0
NM_001136078	ITC-59388-2915	0
NM_010586	ITC-2798-1	0
NM_007775	ITC-15044-1554	0
XM_001477938	ITC-44056-2370	0
NM_019414	ITC-30079-100	0
XR_031264	ITC-30079-796	0
XR_001777	ITC-15053-151	0
XM_001478161	ITC-30079-915	0
NM_001080389	ITC-16037-3	0
NM_133703	ITC-15883-1	0
XM_001478275	ITC-16282-3	0
NM_011247	ITC-16120-4	0
NM_007600	ITC-25-32	0
NM_176841	ITC-30746-1	1
XR_031913	ITC-16774-1	0
XM_917895	ITC-15047-267	0
NM_001142706	ITC-15051-49	0
NM_007928	ITC-14-19	0
NM_001098226	ITC-59371-359	0
NM_025930	ITC-30081-687	0
XM_904364	ITC-5-1796	0
NM_001142924	ITC-30085-251	0
XR_030686	ITC-59388-2150	0
XM_619124	ITC-30081-1105	0
XM_001472622	ITC-15067-71	0
NM_001130485	ITC-59372-78	0
NM_001025438	ITC-59388-762	1
NM_001111099	ITC-30080-214	0
NM_001039176	ITC-30104-4	0
NM_013899	ITC-3-302	0
XM_001480996	ITC-30112-67	0
NM_011323	ITC-16333-1	0
XM_992931	ITC-30082-938	0
XM_484885	ITC-25-59	0
NM_146005	ITC-59372-648	0
XM_921284	ITC-2-742	0
NM_001110515	ITC-209-2	0
NM_001035526	ITC-59379-38	0
NM_025878	ITC-44056-121	0
XM_921284	ITC-30088-347	0
NM_175653	ITC-16522-2	0
XM_001003471	ITC-15044-1543	0
NM_001111268	ITC-2176-1	0
NM_021611	ITC-15060-123	0
NM_011062	ITC-1-846	0
NM_001122899	ITC-32059-1	0
XM_001477359	ITC-44075-96	0
NM_210071	ITC-16435-3	0
XM_903427	ITC-44056-1015	0
NM_011244	ITC-31546-1	0
NM_001110795	ITC-3-18	0
NM_008746	ITC-30314-4	1
XM_001480383	ITC-6-684	0
NM_001033126	ITC-59386-270	0
NM_001080797	ITC-1-1950	0
XM_001477926	ITC-44056-1015	0
NM_207654	ITC-59373-802	0
NM_133668	ITC-30117-39	0
NM_009823	ITC-30382-1	0
NM_133906	ITC-30084-455	0
XR_034988	ITC-21-76	0
NM_207302	ITC-15130-1	0
XM_001471609	ITC-59377-255	0
XM_001480621	ITC-59386-259	0
NM_027015	ITC-15063-99	0
NM_020508	ITC-15060-125	0
NR_004843	ITC-30082-318	0
XM_001472256	ITC-46749-1	0
NM_010246	ITC-17002-1	0
XM_909026	ITC-59408-961	0
XM_001479450	ITC-59408-2783	0
XR_034284	ITC-15063-82	0
NM_178205	ITC-15066-273	0
XM_001476078	ITC-44059-85	0
NM_008228	ITC-44056-764	0
NM_010860	ITC-44076-52	0
NM_177305	ITC-59388-294	0
XM_001480136	ITC-30090-173	0
NM_001085370	ITC-31273-1	0
NM_001080928	ITC-30080-715	0
NM_020583	ITC-30102-32	0
NM_213614	ITC-59392-702	0
NM_001080389	ITC-59372-1010	0
XM_001478151	ITC-30079-14	0
NM_001048228	ITC-44057-321	0
XM_903054	ITC-15044-1543	0
NM_211357	ITC-16435-1	0
NM_001083316	ITC-59405-719	0
NM_207635	ITC-30094-47	0
XR_030708	ITC-30081-1086	0
XM_001475898	ITC-30080-1907	0
NM_028945	ITC-2-742	0
XM_904056	ITC-59388-764	0
NM_007665	ITC-2-411	0
XM_001479751	ITC-30082-210	0
NM_001112701	ITC-5-1296	0
NM_024186	ITC-59388-982	0
NM_001080775	ITC-15047-120	0
XM_001474968	ITC-15046-313	0
NM_001042649	ITC-30082-128	0
XR_033332	ITC-3-37	0
XM_001003212	ITC-15063-82	0
NM_001033954	ITC-30376-2	0
NM_010860	ITC-15052-97	0
NM_001042615	ITC-15044-381	0
NM_009980	ITC-59388-312	0
NM_025762	ITC-15048-167	0
NM_021338	ITC-1-1461	0
NM_013727	ITC-30085-47	0
NM_001130485	ITC-1-1461	0
XR_032615	ITC-30086-862	0
XM_354716	ITC-44056-950	0
XM_001002947	ITC-44837-5	0
XM_001475711	ITC-44070-78	0
NM_001013370	ITC-15044-605	0
XR_034833	ITC-15053-75	0
NM_025580	ITC-15045-595	0
XM_904071	ITC-17151-2	0
XM_980440	ITC-19-77	0
XM_001480257	ITC-44057-200	0
XM_897700	ITC-2-742	0
NM_181821	ITC-8-194	0
XM_001479746	ITC-59408-2783	0
NM_013896	ITC-30079-1206	0
NM_010277	ITC-15044-755	0
NM_026145	ITC-30119-59	0
NM_001122759	ITC-944-1	0
NM_009087	ITC-15044-1533	0
NM_001039701	ITC-59374-47	0
XR_031537	ITC-21-76	0
NM_021516	ITC-59372-1010	0
XR_034880	ITC-30112-67	0
NM_001024945	ITC-30079-50	0
NM_001024853	ITC-30079-1206	0
NM_009666	ITC-11905-1	0
NM_001110149	ITC-26-28	0
NM_018770	ITC-16136-3	0
NR_003375	ITC-44056-807	0
XM_887825	ITC-30088-347	0
XM_140042	ITC-44070-78	0
NM_207681	ITC-2495-2	0
NM_010740	ITC-1-86	0
NM_028129	ITC-16010-4	0
NM_001110856	ITC-2-768	0
NM_001039365	ITC-15044-752	0
XM_985075	ITC-34295-1	1
XM_921265	ITC-30088-347	0
NM_001001491	ITC-44056-745	0
NM_001044700	ITC-15167-3	0
NM_001081445	ITC-30084-585	0
NM_177407	ITC-59388-762	0
NM_001077596	ITC-30081-25	0
XM_001001948	ITC-59373-974	0
XM_992904	ITC-30082-938	0
XM_001477537	ITC-30081-898	0
NM_011739	ITC-26-26	0
NM_001044700	ITC-30554-1	0
XM_001474670	ITC-44075-96	0
NM_181730	ITC-59388-493	0
NM_170688	ITC-59372-399	0
XM_001003471	ITC-30082-938	0
NM_177407	ITC-15914-4	0
NM_010756	ITC-30082-313	0
XR_034760	ITC-30079-1102	0
NM_001025192	ITC-30081-727	0
NM_176841	ITC-44983-2	1
NM_001130484	ITC-1-1060	0
NM_007928	ITC-16037-3	0
NR_024487	ITC-59388-146	0
NM_009670	ITC-59372-399	0
NM_001122893	ITC-4-162	0
NM_007451	ITC-44084-37	0
NM_026202	ITC-44915-2	0
XM_001473807	ITC-30087-70	0
XM_980210	ITC-59388-2150	0
XM_111357	ITC-44056-1157	0
NM_176839	ITC-915-4	0
NM_001142921	ITC-44056-1415	0
XR_034449	ITC-44070-78	0
XM_895082	ITC-30082-27	0
XR_031936	ITC-30084-589	0
NM_011190	ITC-44065-37	0
NM_001081400	ITC-30084-632	0
XM_001480257	ITC-15067-37	0
NM_007619	ITC-30118-32	0
XM_001475730	ITC-44070-78	0
NM_001142921	ITC-5099-1	0
NM_134014	ITC-59386-2355	1
NM_170729	ITC-59372-399	0
NM_177361	ITC-45214-2	0
NM_053104	ITC-44056-898	0
NM_010327	ITC-59392-702	0
NM_008851	ITC-59388-2915	0
NM_001033328	ITC-15278-1	0
NM_022801	ITC-59372-1010	0
NM_146072	ITC-2176-1	0
NM_001079875	ITC-31060-1	0
XM_001474120	ITC-15071-56	0
XR_033691	ITC-30081-1105	0
NM_001113393	ITC-44068-6	0
NM_001038999	ITC-30082-716	0
NM_011566	ITC-30240-1	0
NM_026131	ITC-59377-224	0
NM_001109045	ITC-30089-285	0
NM_178207	ITC-16522-2	0
XM_001472489	ITC-16929-1	0
NM_027002	ITC-5-1446	0
NM_008054	ITC-4-162	0
NM_001122948	ITC-31250-2	1
NM_008037	ITC-15046-256	0
NM_001111314	ITC-59388-1090	0
XM_916655	ITC-59401-2068	0
XM_915524	ITC-30089-246	0
XM_354716	ITC-44056-2370	0
XM_001473827	ITC-30112-67	0
XM_906763	ITC-44070-78	0
XM_486121	ITC-1002-2	0
XM_979437	ITC-59386-141	0
NM_009371	ITC-59388-671	0
NM_210071	ITC-16435-1	0
NM_001083331	ITC-44061-53	0
XM_001475985	ITC-30120-39	0
NM_008981	ITC-30107-81	0
NM_007711	ITC-59382-13	0
NM_181324	ITC-22-41	0
NM_001025600	ITC-15069-53	0
NM_001099779	ITC-6-210	0
NM_019411	ITC-44193-1	0
XM_903448	ITC-44056-1019	0
NM_001109657	ITC-1131-1	0
XM_908090	ITC-15044-1543	0
NM_173874	ITC-59382-198	0
XM_001481281	ITC-30089-246	0
NM_007478	ITC-30117-15	0
NM_001111312	ITC-59401-525	0
NM_021496	ITC-969-1	0
XR_001800	ITC-59405-1665	0
NM_001110791	ITC-30768-2	0
NM_022801	ITC-14-97	0
NM_013550	ITC-15066-273	0
NM_023314	ITC-30082-40	0
XM_001478623	ITC-10-86	0
XM_001003471	ITC-30082-26	0
NM_007692	ITC-30082-318	0
NM_008723	ITC-15056-63	0
NR_002688	ITC-59373-974	0
NM_011738	ITC-15068-74	0
XR_032025	ITC-44070-78	0
NM_010906	ITC-59372-375	0
NM_001111275	ITC-45717-3	0
XR_033760	ITC-44056-745	0
XM_001472396	ITC-30087-70	0
XM_001480117	ITC-30087-530	0
NM_010820	ITC-15991-2	0
XM_001473843	ITC-30087-70	0
NM_001085387	ITC-15060-123	0
NM_019392	ITC-15054-84	0
NM_007455	ITC-3-18	0
NM_001079909	ITC-30084-315	0
NM_001014425	ITC-45445-1	0
NM_010899	ITC-30116-23	0
NM_053263	ITC-3-412	0
XM_001472419	ITC-30112-67	0
NM_023210	ITC-8-11	0
NM_009870	ITC-30079-38	0
NM_181316	ITC-30496-1	0
XM_001477475	ITC-30081-732	0
NM_173876	ITC-59382-198	0
NM_010825	ITC-30085-178	0
NM_011486	ITC-2371-1	0
XM_001479864	ITC-1394-2	0
NM_007584	ITC-30079-295	0
XM_001478623	ITC-30107-28	0
NM_173873	ITC-59382-198	0
XM_140451	ITC-30079-917	0
NM_001111316	ITC-22-15	0
XM_001476398	ITC-30079-1098	0
XM_354716	ITC-44056-1157	0
NM_016897	ITC-59386-259	0
NM_018813	ITC-15044-901	1
NM_009792	ITC-59392-1279	0
XM_001003823	ITC-30079-1371	0
NM_001044697	ITC-15044-34	0
NM_001114386	ITC-44058-211	0
XM_354672	ITC-17824-1	0
NM_011363	ITC-30079-2006	0
NM_010002	ITC-16776-1	0
NM_178207	ITC-44075-96	0
XM_001003212	ITC-15063-98	0
XM_001480731	ITC-1-772	0
NM_011980	ITC-15044-34	0
NM_008696	ITC-30116-51	0
NM_001101430	ITC-209-2	0
NM_001004359	ITC-2-1540	0
NM_001014288	ITC-16096-1	1
NM_153489	ITC-59386-834	0
NM_182809	ITC-30314-2	0
NM_001081959	ITC-13-8	0
NM_024166	ITC-15067-71	0
XM_001479517	ITC-30089-246	0
NM_172704	ITC-3995-1	0
XM_001479659	ITC-15044-47	0
NM_010309	ITC-30111-25	0
XR_033730	ITC-44837-8	0
XM_001475539	ITC-15046-229	0
NM_001025562	ITC-30111-33	0
NM_001077514	ITC-30115-48	0
XR_033024	ITC-30080-928	0
NM_001039170	ITC-30082-40	0
NM_001111311	ITC-59401-525	0
XM_001479662	ITC-15044-47	0
XR_034880	ITC-30087-70	0
NM_133886	ITC-59379-38	0
XM_357471	ITC-30112-67	0
NM_010154	ITC-15055-107	0
NM_019999	ITC-1275-2	0
NM_001080389	ITC-14-97	0
NM_146146	ITC-32059-1	0
NM_001039181	ITC-1263-2	0
NM_175387	ITC-44056-898	0
NM_001114879	ITC-2-742	0
NM_023118	ITC-59371-300	0
NM_010458	ITC-30255-2	0
NM_001083928	ITC-59388-195	0
NM_001113204	ITC-30084-585	0
NM_011210	ITC-59377-126	0
NM_001081959	ITC-13-74	0
NM_001004187	ITC-16010-4	0
XM_991709	ITC-4-456	1
NM_010698	ITC-2-923	0
XM_887605	ITC-30084-42	0
XR_034752	ITC-15047-267	0
XR_034605	ITC-44070-78	0
NM_211357	ITC-1-150	0
NM_009092	ITC-21-76	0
NM_008450	ITC-13-74	0
NM_001039192	ITC-59386-459	0
NM_001111274	ITC-45717-3	0
NM_010714	ITC-4-786	0
XR_033942	ITC-44070-78	0
NM_010160	ITC-2-409	0
NM_027287	ITC-44056-246	0
XM_921244	ITC-2-742	0
NM_021611	ITC-36-44	0
NM_018764	ITC-3663-2	0
NM_001122892	ITC-4-162	0
XM_621465	ITC-15063-98	0
NM_008088	ITC-1131-1	0
NM_001110232	ITC-59382-205	0
NM_001122895	ITC-59408-703	0
NM_010498	ITC-21-35	0
XR_030966	ITC-13-95	0
NR_003647	ITC-59405-2213	0
NM_198609	ITC-5-1068	0
NM_009380	ITC-12-125	0
XM_001479474	ITC-16163-1	0
NM_027567	ITC-3-276	0
NM_009082	ITC-44070-78	0
NM_001080775	ITC-3916-1	0
NM_008680	ITC-47150-1	0
NM_001111048	ITC-59379-318	0
XM_001480323	ITC-30871-3	0
NM_001110555	ITC-44056-1182	0
XM_001478141	ITC-5-1796	0
NM_008702	ITC-1524-1	0
NM_013698	ITC-47517-1	0
NM_019708	ITC-59408-2343	0
NM_001111336	ITC-59374-26	0
NM_001098226	ITC-59388-719	0
NM_001080389	ITC-14-19	0
NM_011768	ITC-59378-445	0
NM_010196	ITC-59379-318	0
XM_906738	ITC-15071-56	0
NM_207707	ITC-47043-1	0
NM_001008702	ITC-59371-504	0
NM_027915	ITC-3-400	0
NM_152220	ITC-2629-1	0
NM_008744	ITC-40360-1	0
NM_008578	ITC-30080-115	0
XM_001476531	ITC-15063-82	0
NM_001043322	ITC-46498-1	0
NM_026756	ITC-59372-375	0
XM_907664	ITC-30084-632	0
NM_028358	ITC-44083-24	0
NM_010846	ITC-30082-101	0
NM_001110229	ITC-59382-205	0
XM_001480257	ITC-30080-58	0
XM_001476215	ITC-44076-52	0
NM_001142918	ITC-5099-1	0
XM_001472065	ITC-44056-121	0
NM_001122662	ITC-59405-2213	0
NM_001037279	ITC-59388-1154	0
NM_009021	ITC-30079-1015	0
NM_001039509	ITC-1275-2	0
NM_010860	ITC-15052-88	0
NM_170690	ITC-2287-1	0
NM_001001491	ITC-19-87	0
XM_001471470	ITC-1-168	0
XM_001477571	ITC-15312-1	0
NM_001114879	ITC-30088-78	0
NM_001080384	ITC-1-72	0
XM_001480494	ITC-59374-26	0
NM_011378	ITC-59386-1029	0
NM_146164	ITC-44828-3	0
NM_011547	ITC-31250-2	1
NM_025438	ITC-15047-254	0
NM_009333	ITC-44056-1415	0
XM_001476161	ITC-19-77	0
NM_010160	ITC-59382-205	0
XM_001001408	ITC-18194-1	0
NM_145732	ITC-30088-126	0
XR_034124	ITC-30081-1105	0
XM_001476657	ITC-15047-267	0
XM_001480844	ITC-30079-14	0
NM_001128094	ITC-59408-2703	0
NM_001077398	ITC-2-923	0
NM_170730	ITC-59372-399	0
XM_978879	ITC-15068-28	0
NM_130879	ITC-59371-424	0
XR_034632	ITC-59374-921	0
XR_035506	ITC-30112-67	0
NM_001080927	ITC-30080-715	0
NM_172552	ITC-44068-27	0
NM_008959	ITC-30079-796	0
NM_015729	ITC-30091-76	0
NM_011344	ITC-16952-1	0
NM_009674	ITC-15061-62	0
NM_001142919	ITC-5099-1	0
NM_001038990	ITC-21-35	0
NM_001044386	ITC-19-41	0
NM_138600	ITC-44056-2081	0
XR_031079	ITC-15044-844	0
NM_001081959	ITC-30081-110	0
NM_001001491	ITC-1-1535	0
XR_034852	ITC-15063-82	0
NM_001136070	ITC-2-74	0
NM_001080386	ITC-1-72	0
NM_010238	ITC-59388-113	1
XM_001480138	ITC-30084-632	0
NM_010498	ITC-1-542	0
XM_888379	ITC-5-1068	0
NM_008211	ITC-15066-307	0
NM_001127338	ITC-44056-2081	0
NM_007904	ITC-1358-1	0
XR_034124	ITC-3-337	0
NM_001113392	ITC-12497-1	0
NM_008165	ITC-59371-679	0
NM_010135	ITC-47150-1	0
XM_001479001	ITC-14-97	0
XM_001479813	ITC-59373-974	0
XM_001474668	ITC-44057-175	0
NM_001114334	ITC-44056-1468	0
XM_001472701	ITC-59372-331	0
NM_001110350	ITC-59386-413	0
NM_010512	ITC-45717-3	0
NM_007459	ITC-44056-2109	0
NM_023118	ITC-59371-504	0
NR_002702	ITC-15056-63	0
XR_030725	ITC-44075-96	0
XM_921244	ITC-30088-347	0
NM_134073	ITC-30089-197	0
XM_001479423	ITC-30080-1897	0
NM_010638	ITC-31825-1	0
NM_011742	ITC-20709-1	0
NM_011547	ITC-59146-1	0
NM_001080390	ITC-16037-3	0
NM_001142920	ITC-30085-251	0
NM_021516	ITC-16037-3	0
XM_915249	ITC-30080-58	0
NM_001128605	ITC-15906-1	0
NM_025824	ITC-30086-862	1
XM_001001712	ITC-15167-1	0
NM_001042577	ITC-4-786	0
XM_001477926	ITC-44056-1019	0
NM_001081049	ITC-59392-254	0
XM_994635	ITC-30112-67	0
NM_001109764	ITC-30088-126	0
NM_001042768	ITC-59392-2260	0
NM_001038698	ITC-30079-1809	0
NM_001077709	ITC-30097-62	0
NM_008678	ITC-59386-994	0
NM_001111311	ITC-59401-722	0
XM_904056	ITC-25-59	0
XM_001475898	ITC-46481-1	0
NM_001110854	ITC-825-1	0
NM_001110232	ITC-2-409	0
NM_001042488	ITC-1-1134	0
NM_175664	ITC-44056-2266	0
XM_887825	ITC-30088-78	0
XM_001480380	ITC-6-694	0
XM_921265	ITC-2-742	0
NM_011146	ITC-59386-61	1
XM_354716	ITC-44056-1019	0
NM_001039080	ITC-15053-86	0
NM_001038700	ITC-14-100	0
NM_011944	ITC-59392-2234	0
NR_004843	ITC-30080-120	0
NM_001038018	ITC-15045-50	0
NM_030686	ITC-59385-7	0
XM_912953	ITC-30079-1037	0
XM_001473500	ITC-26-56	0
NM_175664	ITC-44056-1182	0
NM_027326	ITC-15047-8	0
XM_001475631	ITC-15046-229	0
NM_009843	ITC-18150-1	0
NM_001025438	ITC-17126-1	0
NM_007750	ITC-30083-1220	0
NM_175836	ITC-59401-444	1
XM_917009	ITC-15047-267	0
XM_125867	ITC-44076-97	0
NM_027619	ITC-30079-1481	0
NM_001042488	ITC-1-740	1
XM_001477348	ITC-1822-1	0
NM_001044697	ITC-30554-1	0
NM_172267	ITC-1020-1	0
NM_029869	ITC-20709-1	0
NM_009798	ITC-1-85	0
NM_207682	ITC-13222-1	0
XR_034852	ITC-15063-98	0
NM_007993	ITC-59374-289	1
XR_034833	ITC-30090-173	0
XM_001472396	ITC-30112-67	0
NM_001130451	ITC-15044-337	0
XM_910489	ITC-30091-76	0
XM_978879	ITC-15068-33	0
NM_001037177	ITC-30116-23	0
NM_001006664	ITC-59388-665	0
NM_001037178	ITC-30116-23	0
NM_001045484	ITC-30080-115	0
NM_019769	ITC-30114-125	0
XM_001479130	ITC-18150-1	0
NM_001080794	ITC-59386-3245	0
NM_008305	ITC-21005-1	0
NM_001004359	ITC-2-1510	0
NM_007389	ITC-7-313	0
NM_178716	ITC-30575-1	0
NM_146110	ITC-15983-1	0
NM_001111276	ITC-16333-1	0
NM_009980	ITC-59388-947	0
XM_001002143	ITC-15055-107	0
NM_001127330	ITC-59386-61	1
NM_013837	ITC-15046-349	0
XR_030528	ITC-44070-78	0
NM_139059	ITC-30084-349	0
XM_001474389	ITC-44075-96	0
NM_009179	ITC-59401-2273	0
XM_888940	ITC-3-337	0
NM_133974	ITC-1207-1	0
NM_023323	ITC-16077-1	0
NM_001085387	ITC-36-44	0
NM_013569	ITC-1822-1	0
NM_008450	ITC-13-8	0
NM_133885	ITC-30087-562	0
NM_008362	ITC-59388-138	0
NM_146130	ITC-3-586	0
NM_001048229	ITC-44057-321	0
XM_978879	ITC-21005-1	0
NM_011502	ITC-2629-1	0
NM_001044741	ITC-59392-653	0
XM_001473195	ITC-59378-88	0
NM_001142922	ITC-5099-1	0
NM_001110230	ITC-2-409	0
NM_001025585	ITC-21118-1	0
NM_133906	ITC-16173-1	0
XM_001471989	ITC-5-1796	0
XM_001478161	ITC-30079-14	0
NM_010206	ITC-15044-1042	0
NM_001037326	ITC-59392-597	0
XM_001480958	ITC-59408-2703	0
NM_011405	ITC-30112-31	0
XM_897688	ITC-30088-78	0
NM_011364	ITC-17035-1	0
NM_001039824	ITC-16014-3	0
NM_001080388	ITC-14-97	0
XM_001480323	ITC-59406-229	0
NM_001042767	ITC-59392-2260	0
XR_034552	ITC-30112-67	0
XM_001475430	ITC-16774-1	0
XM_001478861	ITC-25456-1	0
XR_032589	ITC-15044-1671	0
XR_031931	ITC-15063-98	0
NM_008982	ITC-59392-1565	0
NM_001113417	ITC-12-125	0
NM_010199	ITC-30139-1	0
NM_001100183	ITC-30079-823	0
XM_916560	ITC-17002-1	0
NM_001080134	ITC-1327-1	0
XM_001481031	ITC-30112-67	0
XM_001480846	ITC-30079-915	0
NM_010471	ITC-59405-2200	0
NM_001080775	ITC-4816-1	0
NM_178194	ITC-44056-1852	0
NR_002889	ITC-30081-732	0
XM_620367	ITC-30079-1371	0
XM_978879	ITC-30079-2091	0
NM_029869	ITC-16173-1	0
NM_026948	ITC-59377-398	0
NM_172860	ITC-30382-1	0
NM_001081302	ITC-15046-313	0
NM_028945	ITC-30088-78	0
XM_001473698	ITC-44056-950	0
NM_133819	ITC-31020-1	0
NM_178204	ITC-16522-2	0
NM_019769	ITC-30114-12	0
XR_034516	ITC-44070-78	0
NM_010568	ITC-59374-4	0
NM_015756	ITC-30260-2	0
XR_004966	ITC-44070-78	0
XM_907738	ITC-15063-82	0
NM_001083927	ITC-15044-1906	0
NM_001112721	ITC-30099-92	0
XM_001471609	ITC-59372-331	0
NM_008210	ITC-15066-273	0
NM_145556	ITC-30079-1494	0
NM_009400	ITC-20043-1	0
NM_001025615	ITC-44915-2	0
NM_001077712	ITC-59406-1098	0
NM_001122737	ITC-59401-501	0
NM_177305	ITC-59388-1017	0
NM_029573	ITC-30096-108	0
NM_001048146	ITC-30085-144	0
XR_033760	ITC-1-1473	0
NM_013548	ITC-44075-96	0
XR_031537	ITC-21-30	0
NM_001130484	ITC-59372-78	0
NM_001085408	ITC-59388-1074	0
XM_001481141	ITC-1-772	0
NM_173873	ITC-45574-1	0
NM_001097979	ITC-44056-2266	0
XM_001479751	ITC-30082-313	0
XM_906520	ITC-1-733	1
NM_001042556	ITC-16077-2	0
NM_011210	ITC-22-15	0
NM_010905	ITC-59382-84	0
NM_001044699	ITC-30752-1	0
NM_008421	ITC-3077-1	0
XR_033204	ITC-30087-70	0
NM_178216	ITC-44075-96	0
NM_001080390	ITC-59372-1010	1
NM_010249	ITC-30379-1	0
NM_009842	ITC-1-885	0
XM_001472678	ITC-59372-331	0
NM_013895	ITC-30084-105	0
XM_991641	ITC-44070-78	0
NM_001113325	ITC-30710-2	0
NM_009076	ITC-15063-82	0
NM_178196	ITC-44056-807	0
NM_134028	ITC-59386-9	0
NM_023813	ITC-17126-1	0
XM_354889	ITC-30082-27	0
XM_001477215	ITC-59401-1767	0
XR_034079	ITC-21-30	0
NM_009798	ITC-15234-4	0
XM_001474670	ITC-15066-273	0
NM_206871	ITC-45214-2	0
XM_916655	ITC-30082-27	0
XR_034912	ITC-30084-42	0
NM_008684	ITC-39439-1	0
NM_001115018	ITC-4-766	0
NM_013510	ITC-59388-665	0
NM_001080130	ITC-15856-1	0
NM_001005385	ITC-2-1540	0
NM_001080780	ITC-32144-1	0
NM_207707	ITC-32099-1	0
NM_001080979	ITC-30083-1544	0
NM_139291	ITC-15066-87	0
NM_001035226	ITC-2621-1	1
NM_029573	ITC-30096-46	0
NM_001039158	ITC-30081-732	0
NM_001110140	ITC-15050-145	0
NM_001048208	ITC-16640-1	0
NM_001001792	ITC-33633-1	0
NM_008228	ITC-44056-646	1
NM_009380	ITC-33927-1	0
NM_011406	ITC-7373-1	0
NM_009727	ITC-30082-716	0
XM_001480997	ITC-30087-70	0
NM_022024	ITC-59386-459	0
XR_031053	ITC-30079-100	0
NM_019567	ITC-15046-112	0
XR_031320	ITC-44070-78	0
NM_001025360	ITC-13-74	0
NM_017392	ITC-34588-1	0
XM_111357	ITC-44056-110	0
NM_001122953	ITC-59382-84	0
XM_001476215	ITC-15052-97	0
NM_009792	ITC-15914-4	0
NM_001112697	ITC-3327-1	1
XM_001000919	ITC-835-5	0
XM_001472467	ITC-30087-70	0
XM_001475050	ITC-15044-828	0
XM_001476675	ITC-15047-267	0
NM_032460	ITC-15044-1129	0
NM_025586	ITC-30112-67	0
NM_009666	ITC-2728-1	0
NM_026744	ITC-30111-63	0
NM_177347	ITC-45214-2	0
XR_033585	ITC-15063-82	0
NM_011667	ITC-59377-525	0
NM_027619	ITC-30080-686	0
NM_001018086	ITC-44837-8	0
NM_011223	ITC-59388-2078	0
XM_284144	ITC-17002-1	0
NM_001042615	ITC-4-298	0
XM_905618	ITC-44056-1043	0
NM_001114879	ITC-30088-347	0
NM_001111312	ITC-59401-720	0
NM_001081233	ITC-59388-764	0
XM_001479738	ITC-59408-2783	0
XM_001474670	ITC-16522-2	0
XM_903055	ITC-15044-1543	0
NM_029869	ITC-30752-1	0
NM_178220	ITC-59388-495	0
XM_979596	ITC-30084-282	0
XM_001480059	ITC-59401-1239	0
NM_001044700	ITC-20709-1	0
NM_009672	ITC-17-188	0
NM_001122948	ITC-59146-1	0
NM_016861	ITC-59374-921	0
XR_004622	ITC-26-56	0
NM_053196	ITC-835-5	0
NM_001004177	ITC-44868-3	0
XR_032638	ITC-30094-115	0
NM_021402	ITC-30081-732	0
NM_207680	ITC-2495-2	0
NM_146005	ITC-59372-399	0
NM_001111311	ITC-59401-720	0
NM_001113515	ITC-3-351	1
NM_001122953	ITC-59405-4636	0
NM_001039089	ITC-44811-1	0
XM_887605	ITC-30084-589	0
NM_001110828	ITC-15869-9	0
XM_001478936	ITC-30084-589	0
NM_010002	ITC-44057-200	0
NM_011323	ITC-59371-431	0
NM_011344	ITC-44811-1	0
[truncated: 674 more rows]
