# Supplementary material for: Detection of gene orthology from gene co-expression and protein interaction networks
Source: BMC Bioinformatics. 2010 Apr 29;11(Suppl 3):S7. doi: 10.1186/1471-2105-11-S3-S7 (PMC2863066; doi:10.1186/1471-2105-11-S3-S7)
Supplement: Additional file 2 — human_pig_orthologs.csv [file 1471-2105-11-S3-S7-S2.csv]

Human ID	Pig ID	Orthologous (1)/Not Orthologous(0)
NM_004855	ITC-16771-2	0
NM_016200	ITC-30079-589	0
NM_024569	ITC-30086-63	0
NM_007145	ITC-15167-1	0
NM_018443	ITC-18389-1	0
NM_019597	ITC-30083-863	0
NM_016837	ITC-15053-111	0
NM_022750	ITC-30088-185	0
NM_015925	ITC-59401-495	0
NM_016628	ITC-59406-281	0
NM_020247	ITC-30770-1	0
NM_153358	ITC-16064-1	0
NM_023039	ITC-16126-3	0
NM_006713	ITC-59408-2573	0
NM_022471	ITC-30082-473	1
NM_001660	ITC-15046-414	0
NM_024571	ITC-15050-43	0
NM_004390	ITC-15045-43	0
NM_001678	ITC-59392-297	0
NM_018157	ITC-30080-1988	0
NM_014516	ITC-30530-2	0
NM_001834	ITC-1-72	0
NM_015339	ITC-15045-164	0
NM_006372	ITC-2-1703	0
NM_001004	ITC-30104-59	0
NM_003277	ITC-15045-267	0
NM_006943	ITC-1992-1	0
NM_018087	ITC-1474-1	0
NM_004379	ITC-44057-56	0
NM_002633	ITC-30079-585	0
NM_006372	ITC-44059-17	0
NM_006932	ITC-59392-36	0
NM_015384	ITC-59371-537	1
NM_001826	ITC-30079-1035	0
NM_004404	ITC-44056-217	0
NM_017644	ITC-59386-1757	0
NM_000034	ITC-59386-422	0
NM_025077	ITC-841-2	0
NM_002667	ITC-44056-2300	0
NM_014724	ITC-16064-1	0
NM_005359	ITC-59405-134	0
NM_003316	ITC-16703-1	0
NM_002882	ITC-59405-1786	0
NM_018333	ITC-59371-64	0
NM_016437	ITC-59386-9	0
NM_006527	ITC-1-1377	0
NM_002095	ITC-4-583	0
NM_005652	ITC-59406-271	0
NM_005507	ITC-30096-42	0
NM_018959	ITC-15044-1130	0
NM_006020	ITC-30083-807	0
NM_024050	ITC-59371-1688	0
NM_006345	ITC-42614-1	0
NM_018384	ITC-30079-839	0
NM_002537	ITC-30096-69	0
NM_006029	ITC-44851-3	0
NM_002087	ITC-44062-3	0
NM_016194	ITC-59405-4136	0
NM_001614	ITC-7-20	0
NM_006748	ITC-59401-1124	0
NM_015705	ITC-3-635	0
NM_016553	ITC-59374-233	0
NM_004295	ITC-44065-49	0
NM_001615	ITC-8-26	0
NM_004082	ITC-59392-78	0
NM_006896	ITC-17708-1	0
NM_024533	ITC-30645-1	0
NM_014789	ITC-20709-1	0
NM_004401	ITC-3-374	0
NM_016139	ITC-15067-71	0
NM_003893	ITC-15044-882	0
NM_002350	ITC-30095-17	0
NM_133376	ITC-15056-1	1
NM_006413	ITC-59386-1620	0
NM_001607	ITC-59373-35	0
NM_006322	ITC-34628-1	0
NM_014969	ITC-59156-1	0
NM_005120	ITC-30099-88	0
NM_017892	ITC-59377-600	0
NM_012062	ITC-30079-1997	0
NM_002147	ITC-30087-341	0
NM_016391	ITC-3295-1	0
NM_001428	ITC-30116-15	0
NM_003193	ITC-15866-2	0
NM_022495	ITC-59386-1883	0
NM_003522	ITC-44056-1852	0
NM_013450	ITC-59379-249	0
NM_005341	ITC-30362-1	1
NM_006730	ITC-59372-1014	0
NM_016056	ITC-44057-482	0
NM_002633	ITC-15046-372	0
NM_006111	ITC-28-8	0
NM_015853	ITC-3-8	0
NM_004461	ITC-30112-3	0
NM_000127	ITC-59386-384	1
NM_012458	ITC-30084-105	0
NM_004893	ITC-30089-160	0
NM_016231	ITC-1524-1	0
NM_020979	ITC-30079-2006	0
NM_000944	ITC-59388-1126	0
NM_001517	ITC-16230-1	0
NM_007342	ITC-16945-1	0
NM_002376	ITC-59372-1010	0
NM_004357	ITC-1-885	0
NM_006544	ITC-30081-630	0
NM_024804	ITC-15167-1	0
NM_001659	ITC-15044-29	0
NM_003105	ITC-14446-1	0
NM_005381	ITC-44058-37	0
NM_001613	ITC-30082-595	0
NM_000391	ITC-59386-66	0
NM_005389	ITC-15044-1918	0
NM_006415	ITC-15943-1	0
NM_006618	ITC-30084-732	0
NM_003428	ITC-30090-97	0
NM_005766	ITC-30085-484	0
NM_019096	ITC-30229-1	0
NM_002376	ITC-14-19	1
NM_016284	ITC-30090-79	1
NM_014517	ITC-59406-1144	0
NM_030569	ITC-15905-2	0
NM_014302	ITC-59374-284	0
NM_005339	ITC-44163-1	0
NM_002923	ITC-2-557	0
NM_005354	ITC-59377-3	0
NM_014869	ITC-1-694	0
NM_013354	ITC-59388-1929	0
NM_024117	ITC-1-807	0
NM_002293	ITC-15047-262	0
NM_018107	ITC-988-1	0
NM_016127	ITC-1-942	0
NM_004537	ITC-1241-2	0
NM_015385	ITC-15056-137	0
NM_006896	ITC-30087-341	0
NM_002810	ITC-44076-115	0
NM_006132	ITC-15048-174	0
NM_030978	ITC-800-1	0
NM_003243	ITC-30080-57	0
NM_014305	ITC-15207-1	0
NM_003945	ITC-3-480	0
NM_004550	ITC-15048-48	0
NM_003103	ITC-1-829	0
NM_016453	ITC-47348-1	0
NM_016839	ITC-16122-2	0
NM_019903	ITC-30120-56	0
NM_016645	ITC-44954-2	0
NM_006730	ITC-785-3	0
NM_005804	ITC-15-2	0
NM_003819	ITC-10-86	0
NM_024092	ITC-15046-481	0
NM_003252	ITC-59373-441	0
NM_020199	ITC-774-3	0
NM_001019	ITC-3-474	0
NM_004459	ITC-15058-17	0
NM_006345	ITC-15945-2	0
NM_006633	ITC-2-1260	0
NM_003069	ITC-59386-2955	0
NM_014577	ITC-41382-1	0
NM_016277	ITC-59405-2649	0
NM_002697	ITC-59405-1514	0
NM_000973	ITC-59377-17	0
NM_005191	ITC-31053-2	0
NM_005113	ITC-30081-1071	0
NM_001003	ITC-44060-131	0
NM_006197	ITC-2-1477	0
NM_001614	ITC-8-26	0
NM_003915	ITC-59405-475	0
NM_007104	ITC-44080-27	0
NM_012336	ITC-44260-1	0
NM_016066	ITC-59408-1806	0
NM_024804	ITC-16064-1	0
NM_004824	ITC-15045-247	0
NM_004759	ITC-21-87	0
NM_006429	ITC-59386-2791	0
NM_021190	ITC-30082-391	0
NM_021198	ITC-15046-196	0
NM_024321	ITC-4-112	0
NM_004328	ITC-45110-1	1
NM_024666	ITC-59401-1781	0
NM_014824	ITC-22-19	0
NM_006109	ITC-59377-197	1
NM_016220	ITC-16064-1	0
NM_016013	ITC-15066-220	0
NM_002264	ITC-32615-1	0
NM_138423	ITC-16115-1	0
NM_005859	ITC-30088-24	0
NM_014739	ITC-59405-1818	0
NM_003011	ITC-30084-337	0
NM_014396	ITC-59371-12	0
NM_024710	ITC-30079-1891	0
NM_017567	ITC-44068-53	0
NM_004346	ITC-59384-137	0
NM_001020	ITC-19-97	0
NM_016068	ITC-30079-339	0
NM_018447	ITC-30079-982	0
NM_000019	ITC-30082-737	0
NM_006135	ITC-30082-733	0
NM_005530	ITC-30096-108	0
NM_003143	ITC-44083-24	0
NM_018210	ITC-59392-599	0
NM_003277	ITC-1140-1	0
NM_005569	ITC-12-41	0
NM_016041	ITC-5-1061	0
NM_020216	ITC-44056-1313	0
NM_000900	ITC-15081-29	0
NM_004182	ITC-45189-1	0
NM_005354	ITC-15049-26	0
NM_006165	ITC-30082-149	0
NM_004735	ITC-59401-94	0
NM_030673	ITC-59392-2145	0
NM_006816	ITC-1-663	0
NM_001784	ITC-59405-5236	0
NM_018250	ITC-30080-852	1
NM_024010	ITC-15046-311	0
NM_001731	ITC-30088-311	0
NM_014779	ITC-1251-2	0
NM_006710	ITC-59392-534	0
NM_022870	ITC-15047-120	0
NM_001078	ITC-3-60	0
NM_003635	ITC-16072-2	1
NM_001554	ITC-59408-1775	0
NM_017832	ITC-44070-44	0
NM_003766	ITC-30082-32	0
NM_016550	ITC-1-424	0
NM_002094	ITC-2908-1	0
NM_016286	ITC-15054-9	0
NM_006230	ITC-59401-2277	0
NM_016614	ITC-30080-1363	0
NM_000052	ITC-15044-173	0
NM_007375	ITC-30079-1494	0
NM_002271	ITC-1220-1	0
NM_003142	ITC-1-1803	0
NM_002788	ITC-44060-79	0
NM_018695	ITC-16962-1	0
NM_007145	ITC-15044-886	0
NM_005813	ITC-150-1	0
NM_012412	ITC-30079-1449	0
NM_003017	ITC-30079-1196	0
NM_016426	ITC-16497-2	0
NM_022156	ITC-59373-384	0
NM_003096	ITC-15044-1087	0
NM_022494	ITC-30087-456	0
NM_003440	ITC-30090-97	0
NM_014724	ITC-20709-1	0
NM_005951	ITC-44077-153	0
NM_002264	ITC-1579-2	0
NM_001539	ITC-883-3	0
NM_016400	ITC-30088-259	0
NM_002375	ITC-59372-857	0
NM_012120	ITC-2-1714	0
NM_000402	ITC-59374-174	0
NM_024920	ITC-59373-12	0
NM_014734	ITC-45431-1	0
NM_002197	ITC-59373-415	0
NM_014232	ITC-10-64	0
NM_013253	ITC-59405-4964	0
NM_005138	ITC-16191-1	0
NM_003370	ITC-24-2	0
NM_003084	ITC-59384-209	0
NM_022484	ITC-30706-2	0
NM_003789	ITC-77-1	0
NM_006243	ITC-30082-91	1
NM_000181	ITC-59371-511	0
NM_001553	ITC-30099-77	0
NM_003451	ITC-15167-1	0
NM_018241	ITC-30090-3	1
NM_001415	ITC-15044-1357	0
NM_006135	ITC-15044-2040	0
NM_001101	ITC-44064-103	0
NM_005730	ITC-45315-1	0
NM_006896	ITC-30255-1	0
NM_002087	ITC-44062-63	0
NM_002135	ITC-59408-590	0
NM_016220	ITC-18389-1	0
NM_007145	ITC-18389-1	0
NM_016230	ITC-1064-1	0
NM_007229	ITC-59408-264	0
NM_016576	ITC-15147-1	0
NM_000558	ITC-59377-145	0
NM_005154	ITC-12-67	0
NM_017818	ITC-59373-281	0
NM_016359	ITC-15044-769	0
NM_006932	ITC-59392-2159	0
NM_006758	ITC-59401-626	0
NM_004652	ITC-2-281	1
NM_001001	ITC-15047-14	0
NM_003349	ITC-30080-661	0
NM_005915	ITC-30095-28	1
NM_000115	ITC-59371-280	0
NM_024116	ITC-20-24	0
NM_001129	ITC-1-1289	0
NM_004889	ITC-44060-111	0
NM_005466	ITC-59386-3209	0
NM_001614	ITC-8-199	0
NM_004939	ITC-44061-68	0
NM_018454	ITC-15044-769	0
NM_004120	ITC-59372-321	0
NM_024698	ITC-37-2	0
NM_001892	ITC-30079-983	1
NM_018170	ITC-59388-2615	0
NM_001239	ITC-30082-96	0
NM_006791	ITC-15047-14	0
NM_002013	ITC-21-54	0
NM_002874	ITC-59388-932	1
NM_152641	ITC-30079-914	0
NM_006082	ITC-1-755	0
NM_018963	ITC-15078-29	0
NM_002766	ITC-44077-32	0
NM_004305	ITC-15045-66	0
NM_007032	ITC-30079-624	0
NM_024960	ITC-45124-1	0
NM_017438	ITC-30297-3	0
NM_002902	ITC-44799-2	0
NM_006299	ITC-5-916	0
NM_002103	ITC-1405-1	1
NM_018686	ITC-15069-64	0
NM_002264	ITC-59401-1646	0
NM_014311	ITC-5-16	0
NM_006084	ITC-15054-77	0
NM_021821	ITC-15045-584	0
NM_000593	ITC-30080-126	0
NM_000581	ITC-59374-254	0
NM_002125	ITC-15076-16	0
NM_022087	ITC-59372-772	0
NM_003020	ITC-30079-962	0
NM_002208	ITC-2-1269	0
NM_002149	ITC-59405-2200	0
NM_001096	ITC-59405-1160	0
NM_022749	ITC-59373-1105	0
NM_025124	ITC-45211-1	0
NM_024747	ITC-1779-1	0
NM_001398	ITC-773-3	0
NM_001964	ITC-46946-1	0
NM_004786	ITC-30093-36	0
NM_017782	ITC-2-921	0
NM_016001	ITC-59371-11	0
NM_002599	ITC-1-2022	0
NM_005163	ITC-1-335	0
NM_003142	ITC-1-1069	0
NM_005566	ITC-59244-1	0
NM_003437	ITC-16064-1	0
NM_003981	ITC-15325-1	0
NM_004872	ITC-35-1	0
NM_021163	ITC-44056-1785	0
NM_022756	ITC-44834-1	0
NM_006374	ITC-15045-56	0
NM_002789	ITC-30079-1064	0
NM_016837	ITC-16122-2	0
NM_007370	ITC-59388-828	0
NM_024096	ITC-45067-1	0
NM_016374	ITC-14-25	1
NM_001006	ITC-44056-2464	0
NM_000183	ITC-30079-1696	0
NM_021963	ITC-59392-1147	0
NM_016837	ITC-15053-13	0
NM_006628	ITC-59384-500	0
NM_022870	ITC-15047-22	1
NM_017801	ITC-6-624	0
NM_173829	ITC-16412-1	0
NM_001033	ITC-59372-1136	0
NM_006625	ITC-30079-709	0
NM_002727	ITC-3-483	0
NM_014077	ITC-4-423	0
NM_004854	ITC-30079-828	0
NM_013291	ITC-44056-1300	0
NM_014771	ITC-30081-525	0
NM_000122	ITC-44057-823	0
NM_004824	ITC-15045-143	0
NM_012289	ITC-15060-26	1
NM_006112	ITC-30122-29	0
NM_006264	ITC-59371-348	1
NM_016316	ITC-30088-135	0
NM_004039	ITC-59386-2098	0
NM_000043	ITC-3-3	0
NM_004835	ITC-30080-1330	0
NM_002667	ITC-44056-1585	0
NM_023926	ITC-5-907	0
NM_018085	ITC-15046-148	0
NM_004399	ITC-30082-155	0
NM_016208	ITC-59406-337	0
NM_001749	ITC-15045-235	0
NM_006270	ITC-59372-972	0
NM_002475	ITC-59378-22	0
NM_005877	ITC-30110-31	0
NM_004733	ITC-15044-1156	0
NM_004356	ITC-7-247	0
NM_006796	ITC-15884-1	0
NM_002342	ITC-2-1538	0
NM_022758	ITC-30104-40	0
NM_022719	ITC-45230-2	0
NM_016265	ITC-15044-34	0
NM_004630	ITC-30768-2	0
NM_007184	ITC-44058-191	0
NM_007274	ITC-59405-5118	0
NM_005741	ITC-16173-1	0
NM_005359	ITC-823-1	1
NM_002074	ITC-59371-401	0
NM_016586	ITC-59408-628	0
NM_000991	ITC-59374-245	0
NM_003069	ITC-59388-927	1
NM_025233	ITC-30079-108	0
NM_001621	ITC-2511-1	0
NM_004161	ITC-1-1369	0
NM_030573	ITC-59384-34	0
NM_020194	ITC-59388-1670	0
NM_000982	ITC-15044-1629	0
NM_002489	ITC-15044-1935	0
NM_023005	ITC-31360-1	0
NM_002271	ITC-59372-561	0
NM_015675	ITC-30089-7	0
NM_015396	ITC-15053-81	0
NM_013336	ITC-59401-415	0
NM_000632	ITC-34591-1	0
NM_024629	ITC-5-1260	0
NM_001284	ITC-59372-468	0
NM_020644	ITC-59374-611	0
NM_005730	ITC-15046-196	0
NM_006827	ITC-59386-1768	0
NM_017845	ITC-44824-2	0
NM_005977	ITC-1147-1	0
NM_006451	ITC-44057-772	0
NM_003746	ITC-30102-68	0
NM_014167	ITC-30088-201	0
NM_005732	ITC-845-5	0
NM_003909	ITC-30080-1358	0
NM_024028	ITC-30526-2	0
NM_004648	ITC-59388-1807	0
NM_002583	ITC-30080-1346	0
NM_006267	ITC-2819-1	0
NM_003022	ITC-30120-5	0
NM_003718	ITC-30080-699	0
NM_021975	ITC-59405-316	1
NM_002817	ITC-15045-283	0
NM_007318	ITC-44056-1030	0
NM_003384	ITC-44063-67	0
NM_001964	ITC-44845-2	0
NM_001222	ITC-15962-1	0
NM_003600	ITC-44963-1	0
NM_006932	ITC-59392-2227	0
NM_015396	ITC-1383-1	0
NM_006023	ITC-32864-1	0
NM_020156	ITC-59386-2900	0
NM_017745	ITC-1029-1	0
NM_001030	ITC-15063-99	0
NM_017871	ITC-31-13	0
NM_024079	ITC-6-455	0
NM_006660	ITC-59401-1209	0
NM_018259	ITC-4-218	0
NM_006600	ITC-44070-27	0
NM_005195	ITC-30081-932	0
NM_001014	ITC-30095-152	0
NM_005720	ITC-44056-90	0
NM_002799	ITC-30095-79	0
NM_021163	ITC-5-916	0
NM_016316	ITC-30088-117	0
NM_003347	ITC-7-223	0
NM_000313	ITC-15044-95	1
NM_015530	ITC-15046-743	0
NM_002696	ITC-30086-1484	0
NM_012460	ITC-30079-1206	0
NM_005395	ITC-1-89	0
NM_016456	ITC-884-4	0
NM_003810	ITC-5-1093	0
NM_019887	ITC-10-69	0
NM_001273	ITC-45134-1	0
NM_004762	ITC-5-1296	0
NM_001311	ITC-59385-234	0
NM_007245	ITC-15045-743	1
NM_004907	ITC-30087-91	0
NM_004426	ITC-34642-1	0
NM_001357	ITC-17792-1	0
NM_006185	ITC-44056-405	0
NM_005089	ITC-41530-1	0
NM_016440	ITC-59386-454	0
NM_001536	ITC-44068-25	0
NM_016270	ITC-1-1214	0
NM_031206	ITC-44884-1	0
NM_004369	ITC-1-685	0
NM_005111	ITC-59388-81	0
NM_024608	ITC-59405-954	0
NM_005095	ITC-1061-2	0
NM_000041	ITC-30103-206	0
NM_021639	ITC-30086-177	1
NM_012392	ITC-59388-2781	0
NM_022362	ITC-30208-1	0
NM_012111	ITC-781-4	0
NM_001927	ITC-59401-400	0
NM_018839	ITC-59372-10	0
NM_021163	ITC-16468-1	0
NM_003331	ITC-30079-742	0
NM_004393	ITC-44056-709	0
NM_004214	ITC-59392-836	0
NM_005211	ITC-59388-2857	0
NM_017569	ITC-30085-372	0
NM_018254	ITC-59392-1139	0
NM_014969	ITC-59156-2	0
NM_005561	ITC-1-917	0
NM_001795	ITC-44057-283	0
NM_003368	ITC-1708-1	0
NM_000101	ITC-7-38	0
NM_017936	ITC-15114-2	0
NM_012410	ITC-59386-1021	0
NM_000485	ITC-59374-475	0
NM_001358	ITC-15058-178	0
NM_018955	ITC-30090-173	0
NM_003642	ITC-44056-1638	0
NM_007044	ITC-132-1	0
NM_015945	ITC-1-24	0
NM_002109	ITC-30080-212	0
NM_000183	ITC-30079-549	1
NM_016397	ITC-15053-81	0
NM_004875	ITC-15045-140	0
NM_005882	ITC-15876-2	0
NM_004109	ITC-30079-530	0
NM_003704	ITC-4028-1	0
NM_004549	ITC-59392-2005	0
NM_001829	ITC-45574-1	0
NM_004176	ITC-16-38	0
NM_006459	ITC-30099-12	0
NM_000179	ITC-15047-292	0
NM_002819	ITC-44056-1009	0
NM_005439	ITC-30079-365	0
NM_015527	ITC-45028-1	0
NM_018474	ITC-947-5	0
NM_014864	ITC-44058-122	0
NM_022759	ITC-2332-1	0
NM_003146	ITC-15044-1123	0
NM_001002	ITC-44061-17	0
NM_024091	ITC-30799-1	0
NM_016325	ITC-1729-1	0
NM_002444	ITC-15863-3	0
NM_004342	ITC-59374-608	0
NM_001833	ITC-1-72	0
NM_015905	ITC-30168-1	1
NM_005493	ITC-59386-3198	0
NM_014668	ITC-2576-1	0
NM_004524	ITC-15096-2	0
NM_007371	ITC-15060-125	0
NM_024804	ITC-5-493	0
NM_019011	ITC-59392-2018	0
NM_004427	ITC-59388-2745	0
NM_006394	ITC-59405-4964	0
NM_000288	ITC-30080-411	0
NM_003257	ITC-30080-926	0
NM_013943	ITC-59392-350	0
NM_014175	ITC-30097-89	0
NM_024164	ITC-1800-1	0
NM_012430	ITC-45245-4	0
NM_020387	ITC-30094-90	0
NM_022748	ITC-33810-1	0
NM_017528	ITC-1-1760	0
NM_016072	ITC-44056-81	0
NM_024315	ITC-59406-632	0
NM_005339	ITC-30080-1226	0
NM_017612	ITC-59372-260	0
NM_018384	ITC-30085-179	0
NM_012423	ITC-4-684	0
NM_016078	ITC-15044-1062	0
NM_017692	ITC-1076-1	0
NM_013995	ITC-15047-155	0
NM_145702	ITC-2-676	0
NM_018230	ITC-30080-703	0
NM_005412	ITC-59388-781	0
NM_004545	ITC-7-238	0
NM_024326	ITC-30081-922	0
NM_020150	ITC-59379-3	1
NM_004168	ITC-30096-18	0
NM_001415	ITC-15044-971	1
NM_005196	ITC-30081-750	0
NM_015684	ITC-59405-4355	0
NM_003100	ITC-15044-1220	1
NM_018179	ITC-14-42	0
NM_005951	ITC-1-1621	0
NM_004930	ITC-1-909	0
NM_024113	ITC-30097-69	0
NM_004688	ITC-2-976	0
NM_001996	ITC-15044-985	0
NM_013416	ITC-16162-1	0
NM_005388	ITC-15045-459	0
NM_000263	ITC-16089-1	0
NM_014822	ITC-25-1	0
NM_013393	ITC-1071-1	0
NM_024810	ITC-15878-1	0
NM_001855	ITC-2-733	0
NM_001425	ITC-30079-61	0
NM_006618	ITC-30095-159	0
NM_019843	ITC-59388-925	0
NM_024050	ITC-30079-1037	0
NM_006825	ITC-59388-323	0
NM_003152	ITC-1-949	0
NM_016594	ITC-15050-164	0
NM_022831	ITC-59371-439	0
NM_006751	ITC-10-134	0
NM_001689	ITC-15044-689	0
NM_000801	ITC-15051-91	0
NM_021122	ITC-59371-1015	0
NM_005607	ITC-59377-506	0
NM_006026	ITC-30080-133	0
NM_001222	ITC-59388-762	0
NM_016311	ITC-44057-575	0
NM_004368	ITC-30086-142	0
NM_004706	ITC-15045-411	0
NM_015904	ITC-30088-44	0
NM_022102	ITC-30084-310	0
NM_006659	ITC-15046-50	0
NM_016093	ITC-30102-60	0
NM_006283	ITC-59392-645	0
NM_001614	ITC-7-18	0
NM_004124	ITC-4-692	0
NM_004094	ITC-59371-347	1
NM_020548	ITC-8-223	0
NM_019014	ITC-59405-390	0
NM_000397	ITC-30081-12	0
NM_018660	ITC-15065-26	0
NM_017847	ITC-30704-3	0
NM_005693	ITC-59401-739	0
NM_004244	ITC-15044-1065	1
NM_000026	ITC-59405-4639	0
NM_001859	ITC-44188-2	0
NM_013430	ITC-59408-772	0
NM_000235	ITC-11-1	0
NM_012278	ITC-59401-713	1
NM_015584	ITC-30089-276	0
NM_004444	ITC-59371-199	0
NM_012062	ITC-30079-70	0
NM_022121	ITC-44056-472	0
NM_021163	ITC-5-1229	0
NM_015136	ITC-783-4	0
NM_020234	ITC-16201-2	0
NM_031210	ITC-15044-141	0
NM_004999	ITC-20-37	1
NM_014268	ITC-59392-1103	0
NM_004735	ITC-59401-720	0
NM_002376	ITC-16037-3	0
NM_153211	ITC-30085-334	1
NM_006185	ITC-44056-2525	0
NM_016391	ITC-1-1058	0
NM_003095	ITC-44075-29	0
NM_000098	ITC-30086-163	1
NM_016231	ITC-16929-1	0
NM_001025	ITC-15044-493	0
NM_004565	ITC-45501-2	0
NM_020466	ITC-53-1	0
NM_005896	ITC-2-807	1
NM_005324	ITC-15066-307	0
NM_001545	ITC-23-1	0
NM_004634	ITC-1193-1	0
NM_005729	ITC-30081-78	0
NM_002480	ITC-4-454	0
NM_007241	ITC-59401-101	0
NM_016592	ITC-30111-21	0
NM_003025	ITC-30079-334	0
NM_000980	ITC-30090-153	0
NM_018069	ITC-1289-1	0
NM_130759	ITC-30079-839	0
NM_001151	ITC-59388-764	0
NM_023923	ITC-19847-1	0
NM_007371	ITC-59388-113	0
NM_001379	ITC-59408-683	0
NM_002997	ITC-44927-1	0
NM_002948	ITC-30112-67	0
NM_025207	ITC-15960-1	1
NM_003103	ITC-1-1089	0
NM_005198	ITC-30082-318	0
NM_003605	ITC-59401-500	0
NM_004640	ITC-15-2	0
NM_003075	ITC-16143-4	0
NM_020353	ITC-44142-1	0
NM_017657	ITC-30126-19	0
NM_014500	ITC-59388-308	0
NM_000016	ITC-59387-161	0
NM_014624	ITC-59408-13	0
NM_007006	ITC-15044-535	0
NM_015926	ITC-15045-204	0
NM_014222	ITC-59388-259	0
NM_012103	ITC-1-749	0
NM_171846	ITC-30081-990	0
NM_021137	ITC-30119-59	0
NM_004520	ITC-30082-471	0
NM_013316	ITC-30605-1	0
NM_001960	ITC-15733-1	0
NM_014371	ITC-16035-4	0
NM_006855	ITC-30101-6	0
NM_022037	ITC-59373-885	0
NM_002831	ITC-15070-5	1
NM_000484	ITC-30085-211	0
NM_018217	ITC-15044-868	0
NM_001253	ITC-15870-2	1
NM_015414	ITC-30108-69	0
NM_000386	ITC-30080-212	0
NM_023012	ITC-15047-254	0
NM_024608	ITC-59405-268	0
NM_016631	ITC-44056-2020	0
NM_001006	ITC-44072-3	0
NM_000089	ITC-3-351	0
NM_004301	ITC-59377-618	0
NM_013330	ITC-1-66	0
NM_024733	ITC-59373-241	0
NM_016037	ITC-30083-746	0
NM_017866	ITC-15056-106	0
NM_018094	ITC-15052-19	1
NM_016172	ITC-59377-255	0
NM_001353	ITC-30123-21	0
NM_018070	ITC-59388-982	0
NM_001938	ITC-59392-450	0
NM_018120	ITC-59388-758	1
NM_018031	ITC-1-979	0
NM_005273	ITC-4-351	0
NM_001659	ITC-30117-15	0
NM_012234	ITC-30462-2	0
NM_006447	ITC-30085-172	0
NM_012135	ITC-30081-170	0
NM_001403	ITC-59371-280	0
NM_004879	ITC-15044-21	1
NM_000999	ITC-30088-284	0
NM_005346	ITC-1-1	0
NM_005730	ITC-15076-6	0
NM_001022	ITC-30091-127	0
NM_018113	ITC-44314-1	0
NM_013272	ITC-15046-771	0
NM_016085	ITC-44056-2471	0
NM_013248	ITC-59384-479	0
NM_016507	ITC-15047-113	0
NM_018487	ITC-59374-358	0
NM_006603	ITC-40439-1	0
NM_022443	ITC-30119-110	0
NM_014635	ITC-44057-797	0
NM_002629	ITC-15044-1002	0
NM_004597	ITC-15044-928	0
NM_018381	ITC-45368-1	0
NM_002121	ITC-15076-16	0
NM_001101	ITC-8-161	0
NM_003769	ITC-30083-918	0
NM_006486	ITC-15044-985	0
NM_000967	ITC-15072-32	0
NM_021198	ITC-45315-3	0
NM_018040	ITC-49315-1	0
NM_007043	ITC-15098-1	0
NM_000877	ITC-59388-138	0
NM_003628	ITC-30079-1778	0
NM_015959	ITC-12-139	0
NM_021999	ITC-15064-69	0
NM_138957	ITC-20-2	0
NM_006830	ITC-30084-429	0
NM_003715	ITC-32577-1	0
NM_015940	ITC-30079-1108	0
NM_003257	ITC-45715-1	0
NM_003257	ITC-45715-3	0
NM_022826	ITC-59388-33	1
NM_030935	ITC-44069-4	0
NM_002970	ITC-30126-28	0
NM_015415	ITC-3-402	0
NM_014145	ITC-15051-76	0
NM_024918	ITC-30083-84	0
NM_001957	ITC-59405-364	0
NM_002121	ITC-44087-8	0
NM_015584	ITC-21-30	0
NM_024313	ITC-4-17	0
NM_007214	ITC-59406-374	0
NM_004394	ITC-2-712	0
NM_002105	ITC-15104-3	0
NM_006319	ITC-1-65	0
NM_014020	ITC-59388-1124	0
NM_001865	ITC-44076-117	0
NM_003689	ITC-30079-23	0
NM_016395	ITC-44070-62	0
NM_019012	ITC-59405-4775	0
NM_016128	ITC-59388-2288	0
NM_003819	ITC-30107-28	0
NM_000732	ITC-3-50	0
NM_003428	ITC-25511-1	0
NM_022118	ITC-16075-1	1
NM_024419	ITC-15975-3	0
NM_002017	ITC-1-1417	0
NM_002880	ITC-63-2	0
NM_004109	ITC-30079-2038	0
NM_001290	ITC-2-1433	1
NM_003293	ITC-1800-1	0
NM_000991	ITC-59374-477	0
NM_014852	ITC-4-358	0
NM_004279	ITC-30080-1548	0
NM_002661	ITC-15253-1	0
NM_015001	ITC-31748-1	0
NM_002824	ITC-59373-217	0
NM_006702	ITC-8-48	0
NM_017661	ITC-45252-1	0
NM_002598	ITC-59405-2229	0
NM_019597	ITC-34-10	0
NM_014847	ITC-59386-8	1
NM_007145	ITC-25511-1	0
NM_014182	ITC-59392-396	0
NM_015984	ITC-30084-314	0
NM_002356	ITC-15044-986	0
NM_006896	ITC-31460-1	0
NM_030969	ITC-30085-328	0
NM_017892	ITC-30080-1086	0
NM_017445	ITC-44056-1182	0
NM_022769	ITC-30080-1740	0
NM_012238	ITC-1024-1	1
NM_002438	ITC-2-4	1
NM_006693	ITC-30081-150	0
NM_012228	ITC-15044-1316	0
NM_016069	ITC-59371-865	0
NM_014876	ITC-59405-1535	0
NM_000143	ITC-59377-173	1
NM_013272	ITC-15046-480	0
NM_005783	ITC-59406-1244	0
NM_001615	ITC-7-18	0
NM_001428	ITC-3-40	0
NM_003092	ITC-59401-904	0
NM_002074	ITC-59371-208	0
NM_024107	ITC-30082-26	0
NM_014633	ITC-30368-2	0
NM_017872	ITC-15044-983	0
NM_004456	ITC-30079-291	1
NM_001553	ITC-30099-118	0
NM_001655	ITC-30089-101	0
NM_018247	ITC-59386-2809	0
NM_004384	ITC-19-40	0
NM_004545	ITC-7-257	0
NM_024108	ITC-30422-1	0
NM_001199	ITC-15048-174	1
NM_007100	ITC-44056-2251	0
NM_021983	ITC-15076-16	0
NM_001222	ITC-17126-1	0
NM_016732	ITC-11545-1	0
NM_016627	ITC-30079-762	0
NM_001021	ITC-21-30	0
NM_003628	ITC-3755-1	0
NM_021616	ITC-30087-64	0
NM_004415	ITC-15964-1	0
NM_005056	ITC-30084-282	0
NM_012090	ITC-59386-1306	0
NM_012423	ITC-4-148	0
NM_015641	ITC-59401-1763	0
NM_001862	ITC-44066-53	0
NM_014678	ITC-15045-371	0
NM_005625	ITC-44056-1358	0
NM_012215	ITC-30095-25	1
NM_018206	ITC-30079-921	0
NM_018346	ITC-15044-904	0
NM_004877	ITC-59386-459	0
NM_002229	ITC-15049-26	1
NM_014933	ITC-15053-104	0
NM_004147	ITC-15045-182	0
NM_005798	ITC-59386-1104	0
NM_001151	ITC-44084-37	0
NM_006802	ITC-59401-136	0
NM_016271	ITC-30080-890	0
NM_145702	ITC-1211-2	0
NM_003368	ITC-30086-594	0
NM_021940	ITC-30079-636	0
NM_004380	ITC-59405-1679	0
NM_005345	ITC-44076-17	0
NM_003289	ITC-13-71	0
NM_006471	ITC-36-44	0
NM_004048	ITC-15047-164	0
NM_006431	ITC-30079-1085	0
NM_002961	ITC-15044-2044	0
NM_024109	ITC-15930-1	0
NM_022121	ITC-44056-1796	0
NM_002984	ITC-30214-1	0
NM_001514	ITC-59406-822	0
NM_025077	ITC-841-3	0
NM_004834	ITC-30116-22	0
NM_002856	ITC-44118-2	0
NM_022748	ITC-15141-1	0
NM_005770	ITC-5-1872	0
NM_003596	ITC-15046-349	0
NM_016839	ITC-15053-13	0
NM_005744	ITC-30081-1304	0
NM_003982	ITC-33440-1	0
NM_012482	ITC-51-1	1
NM_000183	ITC-30079-1647	0
NM_020139	ITC-30080-457	0
NM_004508	ITC-1-1048	0
NM_000153	ITC-16206-1	0
NM_006795	ITC-30081-817	0
NM_005184	ITC-30107-68	0
NM_016245	ITC-30084-177	0
NM_018216	ITC-1168-1	0
NM_030974	ITC-59372-878	0
NM_004781	ITC-10-64	0
NM_016561	ITC-10-145	0
NM_004853	ITC-15937-1	0
NM_030934	ITC-59379-725	0
NM_002733	ITC-2-555	0
NM_004643	ITC-30116-23	0
NM_014652	ITC-7-72	0
NM_001024	ITC-38019-1	0
NM_005032	ITC-4-82	1
NM_015542	ITC-31488-1	0
NM_002475	ITC-44076-52	0
NM_000269	ITC-30090-158	0
NM_006810	ITC-1-1497	0
NM_007056	ITC-12-303	0
NM_021930	ITC-80-1	0
NM_000979	ITC-15079-1	0
NM_004354	ITC-59371-822	0
NM_001233	ITC-30080-776	0
NM_001649	ITC-30260-2	0
NM_016360	ITC-15046-327	0
NM_013365	ITC-59392-857	0
NM_002532	ITC-44061-53	0
NM_024057	ITC-30393-2	0
NM_014887	ITC-6-758	0
NM_014628	ITC-1519-1	0
NM_004757	ITC-44056-2200	0
NM_023012	ITC-15047-140	0
NM_012198	ITC-15065-126	0
NM_015332	ITC-59372-408	0
NM_002337	ITC-30079-2061	0
NM_005950	ITC-1-1621	0
NM_007279	ITC-47877-1	0
NM_021732	ITC-44815-1	0
NM_006936	ITC-1-772	0
NM_005693	ITC-59401-2336	1
NM_145301	ITC-15044-1062	0
NM_002985	ITC-59406-20	0
NM_016045	ITC-15044-761	0
NM_006122	ITC-59405-388	1
NM_017805	ITC-30087-229	0
NM_016040	ITC-44057-704	0
NM_002480	ITC-4-589	0
NM_024050	ITC-59371-1763	0
NM_003588	ITC-59374-799	0
NM_005402	ITC-15053-149	0
NM_012425	ITC-30081-723	0
NM_001903	ITC-30088-126	1
NM_006066	ITC-15044-848	0
NM_001400	ITC-30079-759	0
NM_024116	ITC-20-35	0
NM_016019	ITC-59386-3167	0
NM_153358	ITC-1795-1	0
NM_000459	ITC-47952-1	0
NM_014262	ITC-1-1599	0
NM_006246	ITC-44057-816	0
NM_004547	ITC-44063-128	0
NM_018439	ITC-30103-33	1
NM_000089	ITC-44057-55	1
NM_016284	ITC-7531-1	0
NM_018834	ITC-30079-1042	1
NM_024328	ITC-3-18	0
NM_021199	ITC-59371-516	0
NM_030921	ITC-30081-981	0
NM_014275	ITC-44911-1	0
NM_018072	ITC-33512-1	0
NM_016265	ITC-16468-1	0
NM_021145	ITC-1651-2	0
NM_006554	ITC-59372-343	0
NM_004615	ITC-59388-499	0
NM_005520	ITC-30083-863	0
NM_006402	ITC-30079-915	0
NM_021963	ITC-44059-115	0
NM_018270	ITC-59408-107	0
NM_000971	ITC-15058-181	0
NM_014342	ITC-59386-888	0
NM_001518	ITC-46288-1	0
NM_006004	ITC-30090-141	0
NM_003403	ITC-59388-154	0
NM_000516	ITC-30111-21	0
NM_006854	ITC-30101-36	0
NM_006826	ITC-15068-74	0
NM_007097	ITC-15044-1671	0
NM_006585	ITC-1-1772	0
NM_001006	ITC-15081-29	0
NM_004563	ITC-15138-1	1
NM_014928	ITC-30080-1064	0
NM_002337	ITC-30079-775	0
NM_007085	ITC-44086-23	0
NM_003339	ITC-17112-1	0
NM_000184	ITC-59377-255	0
NM_016205	ITC-912-1	0
NM_000159	ITC-5-263	0
NM_006109	ITC-30086-13	0
NM_006337	ITC-810-2	1
NM_002342	ITC-2-1188	0
NM_003662	ITC-30082-358	0
NM_020382	ITC-44906-3	0
NM_030818	ITC-984-1	0
NM_013352	ITC-30080-714	0
NM_014413	ITC-59374-101	0
NM_006752	ITC-30281-2	0
NM_017760	ITC-33939-1	0
NM_003624	ITC-59392-651	0
NM_004493	ITC-59388-770	0
NM_016516	ITC-16031-3	0
NM_024595	ITC-30080-1100	0
NM_002626	ITC-1-705	0
NM_022828	ITC-30080-1415	0
NM_004074	ITC-28064-1	0
NM_002294	ITC-15047-155	0
NM_001416	ITC-13-133	0
NM_003090	ITC-30081-898	0
NM_015310	ITC-17096-1	0
NM_005180	ITC-59408-932	0
NM_012262	ITC-30080-104	0
NM_003611	ITC-32883-1	0
NM_007043	ITC-15098-6	0
NM_000398	ITC-44074-28	0
NM_006858	ITC-59388-2894	0
NM_016938	ITC-1-13	0
NM_000089	ITC-1-1595	0
NM_000559	ITC-59372-331	0
NM_000366	ITC-13-71	0
NM_001001	ITC-15047-211	0
NM_000259	ITC-30079-927	0
NM_003195	ITC-2-389	0
NM_000284	ITC-30106-21	0
NM_145702	ITC-4820-1	0
NM_006929	ITC-15066-112	1
NM_005997	ITC-59392-449	0
NM_024531	ITC-30079-79	0
NM_016220	ITC-15167-1	0
NM_005663	ITC-59392-847	0
NM_001017	ITC-44074-15	0
NM_006055	ITC-59388-90	0
NM_024771	ITC-15045-798	0
NM_025158	ITC-30095-54	0
NM_030573	ITC-29315-1	0
NM_003428	ITC-16064-1	0
NM_001166	ITC-44056-1456	0
NM_006801	ITC-30101-6	0
NM_005765	ITC-8-3	0
NM_014781	ITC-30079-1197	0
NM_020414	ITC-59386-2203	0
NM_152641	ITC-30079-1062	0
NM_016129	ITC-1-1758	0
NM_004193	ITC-45981-2	0
NM_022773	ITC-15044-997	0
NM_014164	ITC-30079-67	0
NM_018391	ITC-59371-424	0
NM_000593	ITC-30080-54	0
NM_022735	ITC-44185-2	0
NM_003799	ITC-59408-15	0
NM_016071	ITC-15048-235	0
NM_018307	ITC-44056-2170	0
NM_013242	ITC-44057-230	0
NM_005191	ITC-31053-1	0
NM_004509	ITC-59405-120	0
NM_003145	ITC-44059-79	0
NM_004074	ITC-30083-1220	0
NM_006888	ITC-30095-4	0
NM_005872	ITC-30089-77	0
NM_004453	ITC-44057-513	0
NM_000018	ITC-30082-310	1
NM_002225	ITC-59405-1192	0
NM_000926	ITC-18734-1	0
NM_016286	ITC-15054-28	0
NM_001527	ITC-44056-646	0
NM_004034	ITC-15061-62	0
NM_014516	ITC-43097-1	0
NM_000801	ITC-45311-3	0
NM_003095	ITC-44075-11	0
NM_003012	ITC-30079-220	0
NM_014159	ITC-2-734	0
NM_025230	ITC-59392-773	0
NM_003991	ITC-1358-1	0
NM_001927	ITC-41-3	0
NM_004502	ITC-30087-341	0
NM_021129	ITC-2-1086	0
NM_002222	ITC-5-737	0
NM_021826	ITC-4-378	0
NM_000709	ITC-30095-6	0
NM_006627	ITC-30081-426	0
NM_005184	ITC-30095-4	0
NM_004500	ITC-15058-67	0
NM_018004	ITC-45030-1	0
NM_004871	ITC-30080-1757	0
NM_014639	ITC-59374-279	1
NM_004317	ITC-15987-1	0
NM_002759	ITC-59401-210	0
NM_004896	ITC-44056-1586	0
NM_004768	ITC-59408-1078	0
NM_018000	ITC-17072-1	0
NM_002881	ITC-59388-53	0
NM_004853	ITC-15937-3	0
NM_016402	ITC-59392-63	0
NM_001895	ITC-15044-844	1
NM_019597	ITC-34-13	0
NM_017801	ITC-6-598	0
NM_006662	ITC-30086-1520	0
NM_001153	ITC-3-279	0
NM_006704	ITC-59392-1058	0
NM_002512	ITC-30090-158	0
NM_006013	ITC-59384-586	0
NM_030786	ITC-30090-75	0
NM_018983	ITC-5-844	0
NM_004368	ITC-15071-73	0
NM_016265	ITC-20709-1	0
NM_004468	ITC-44060-126	0
NM_030978	ITC-30123-32	0
NM_013247	ITC-59372-600	0
NM_014829	ITC-797-4	1
NM_002721	ITC-44057-865	0
NM_002444	ITC-30089-121	0
NM_015908	ITC-59388-962	0
NM_002419	ITC-30081-172	0
NM_001893	ITC-30084-532	0
NM_000968	ITC-15-83	0
NM_017864	ITC-30093-152	0
NM_002475	ITC-15052-88	0
NM_022457	ITC-30080-1897	0
NM_000014	ITC-15048-133	0
NM_024740	ITC-45885-1	0
NM_003704	ITC-2410-1	0
NM_004639	ITC-59371-1664	0
NM_000375	ITC-30081-713	0
NM_005901	ITC-30513-1	0
NM_025146	ITC-59405-1351	0
NM_000688	ITC-59392-1958	0
NM_000155	ITC-809-1	0
NM_004733	ITC-15044-1085	0
NM_002106	ITC-44056-714	0
NM_004261	ITC-30108-69	0
NM_017632	ITC-30082-520	0
NM_014724	ITC-1729-1	0
NM_001981	ITC-30079-391	1
NM_030798	ITC-44060-59	0
NM_002953	ITC-15045-275	0
NM_004187	ITC-30079-133	1
NM_004231	ITC-30116-10	0
NM_004618	ITC-59372-1381	0
NM_005051	ITC-44056-1255	0
NM_015517	ITC-1551-1	0
NM_002613	ITC-1-846	0
NM_004906	ITC-44070-5	0
NM_014263	ITC-59388-2535	0
NM_006430	ITC-30087-119	1
NM_017865	ITC-46378-1	0
NM_001467	ITC-30099-117	1
NM_004219	ITC-59392-1235	0
NM_002605	ITC-16697-1	0
NM_024612	ITC-15045-124	0
NM_004380	ITC-44060-147	0
NM_014563	ITC-30080-408	0
NM_015153	ITC-30080-1039	0
NM_005341	ITC-30362-2	0
NM_000591	ITC-59373-673	0
NM_005520	ITC-34-13	0
NM_012096	ITC-30080-627	0
NM_001859	ITC-15044-174	0
NM_004889	ITC-53687-1	0
NM_001938	ITC-59392-1830	0
NM_001101	ITC-8-26	0
NM_006342	ITC-44056-1109	0
NM_003070	ITC-44056-978	0
NM_017951	ITC-15044-739	0
NM_024787	ITC-45803-1	0
NM_003132	ITC-803-1	0
NM_016213	ITC-59386-474	0
NM_014966	ITC-59378-77	0
NM_015983	ITC-59401-70	0
NM_000803	ITC-59373-263	0
NM_015511	ITC-866-2	1
NM_005345	ITC-44078-40	0
NM_024915	ITC-30206-1	0
NM_014026	ITC-59384-14	0
NM_003523	ITC-44056-2266	0
NM_019057	ITC-2-413	0
NM_007373	ITC-44056-985	0
NM_005620	ITC-44056-2343	0
NM_012079	ITC-30084-217	0
NM_002372	ITC-1730-1	0
NM_000560	ITC-59408-1866	0
NM_016099	ITC-10-14	0
NM_015127	ITC-1267-1	0
NM_002128	ITC-59372-1115	0
NM_003631	ITC-1351-2	0
NM_017758	ITC-15044-2092	0
NM_013451	ITC-814-1	0
NM_001845	ITC-16566-1	0
NM_004834	ITC-30082-366	0
NM_032434	ITC-15059-46	0
NM_007362	ITC-8-105	0
NM_003899	ITC-15054-89	0
NM_002913	ITC-12-121	0
NM_016628	ITC-59406-1363	1
NM_000593	ITC-30080-60	0
NM_006821	ITC-30084-37	0
NM_022900	ITC-15934-4	0
NM_017615	ITC-2-796	0
NM_018638	ITC-45399-2	0
NM_016418	ITC-15863-3	0
NM_002505	ITC-45306-2	0
NM_012110	ITC-15058-62	0
NM_017867	ITC-44862-4	0
NM_005056	ITC-30084-732	0
NM_002395	ITC-59406-315	0
NM_005088	ITC-59373-268	0
NM_004834	ITC-15045-823	0
NM_018154	ITC-45032-1	0
NM_001256	ITC-59406-804	0
NM_005829	ITC-59372-468	0
NM_019892	ITC-30079-1101	0
NM_006621	ITC-30079-699	0
NM_001655	ITC-30089-280	0
NM_005531	ITC-59386-2001	0
NM_000848	ITC-15056-92	0
NM_024661	ITC-1049-3	0
NM_005770	ITC-30087-548	0
NM_021642	ITC-15065-94	0
NM_006431	ITC-30079-1038	0
NM_004768	ITC-59408-2480	0
NM_000155	ITC-809-5	1
NM_018109	ITC-30483-1	0
NM_003103	ITC-15054-100	0
NM_012410	ITC-59386-1012	0
NM_016581	ITC-30079-1321	0
NM_006276	ITC-44059-176	0
NM_001020	ITC-19-26	0
NM_006291	ITC-2503-1	0
NM_006401	ITC-59388-782	0
NM_014268	ITC-16121-1	0
NM_014828	ITC-1-56	0
NM_001295	ITC-16275-2	0
NM_000120	ITC-44077-14	0
NM_003138	ITC-2-697	0
NM_003070	ITC-8-139	0
NM_005536	ITC-59408-2539	0
NM_012213	ITC-30080-653	0
NM_001038	ITC-45147-2	1
NM_022831	ITC-59371-1506	0
NM_005134	ITC-877-3	0
NM_078474	ITC-59388-2346	0
NM_014342	ITC-59386-2836	0
NM_002880	ITC-1-978	0
NM_002710	ITC-44058-139	0
NM_006019	ITC-12-258	0
NM_000291	ITC-30090-112	0
NM_002537	ITC-18-123	0
NM_018070	ITC-30093-176	0
NM_014583	ITC-59388-128	1
NM_016020	ITC-15046-726	0
NM_015216	ITC-18062-2	0
NM_015955	ITC-59406-636	0
NM_001927	ITC-15044-1774	0
NM_000713	ITC-44067-23	0
NM_001030	ITC-44056-2490	0
NM_014766	ITC-1-308	0
NM_014060	ITC-4231-1	0
NM_002125	ITC-15076-26	0
NM_005080	ITC-4-53	0
NM_004524	ITC-16068-2	1
NM_004960	ITC-17513-1	0
NM_001013	ITC-30081-1466	0
NM_021140	ITC-11459-1	0
NM_016407	ITC-59401-642	0
NM_018159	ITC-15050-8	0
NM_030757	ITC-44795-1	0
NM_016256	ITC-45078-1	0
NM_000937	ITC-55692-1	0
NM_001654	ITC-15044-128	1
NM_006718	ITC-59371-1250	1
NM_001456	ITC-46870-1	0
NM_002125	ITC-15076-7	0
NM_000985	ITC-15061-62	0
NM_017423	ITC-30107-23	0
NM_016007	ITC-1227-1	0
NM_014892	ITC-26794-1	0
NM_006299	ITC-44056-1785	0
NM_021212	ITC-59387-222	0
NM_001002	ITC-44061-40	0
NM_001621	ITC-2511-2	0
NM_018044	ITC-15045-292	0
NM_016121	ITC-45582-1	0
NM_006265	ITC-1-1711	0
NM_014320	ITC-45143-1	0
NM_015846	ITC-44841-4	0
NM_002734	ITC-1-547	0
NM_006359	ITC-30080-587	0
NM_014294	ITC-59401-456	0
NM_001319	ITC-30099-253	0
NM_006817	ITC-23-34	0
NM_003368	ITC-49043-1	0
NM_004199	ITC-44056-1057	1
NM_017875	ITC-1-1774	0
NM_025099	ITC-45590-2	0
NM_017555	ITC-30087-70	0
NM_003752	ITC-59374-245	1
NM_006082	ITC-1-40	0
NM_004779	ITC-59388-56	0
NM_005815	ITC-16064-1	0
NM_006625	ITC-46724-1	0
NM_012426	ITC-30091-89	1
NM_003893	ITC-2-1433	0
NM_006666	ITC-59373-326	0
NM_006097	ITC-9-62	0
NM_004435	ITC-905-3	0
NM_003624	ITC-44059-99	0
NM_015571	ITC-15044-1464	0
NM_006296	ITC-59408-744	0
NM_018197	ITC-1739-1	1
NM_016604	ITC-30084-652	0
NM_006851	ITC-15098-6	0
NM_003172	ITC-55-1	0
NM_004719	ITC-15066-185	0
NM_015654	ITC-59408-2872	0
NM_002070	ITC-59385-313	0
NM_018473	ITC-30094-125	0
NM_017818	ITC-59373-40	0
NM_004470	ITC-7-65	0
NM_014970	ITC-2-1126	1
NM_002121	ITC-15076-21	0
NM_001613	ITC-7-18	0
NM_014713	ITC-30079-1085	0
NM_003141	ITC-6-361	0
NM_021983	ITC-15076-26	0
NM_017948	ITC-59408-354	0
NM_014232	ITC-21-20	0
NM_014186	ITC-59388-899	0
NM_018049	ITC-59371-1682	0
NM_005451	ITC-59377-224	0
NM_030805	ITC-865-1	0
NM_006743	ITC-44056-2054	0
NM_001166	ITC-44056-2169	0
NM_005424	ITC-44914-2	0
NM_002125	ITC-44087-8	0
NM_006117	ITC-15063-48	0
NM_021163	ITC-1-89	0
NM_003905	ITC-59388-2397	0
NM_005096	ITC-44057-767	0
NM_016596	ITC-30086-703	0
NM_016265	ITC-1432-1	0
NM_001030	ITC-15053-75	0
NM_004504	ITC-59377-251	1
NM_004630	ITC-30768-3	0
NM_016143	ITC-59372-10	0
NM_002105	ITC-16109-4	0
NM_004986	ITC-19683-1	0
NM_001960	ITC-1-849	0
NM_025125	ITC-59408-1733	0
NM_016839	ITC-15053-83	0
NM_006716	ITC-59405-1332	0
NM_018165	ITC-59408-2288	0
NM_022763	ITC-59405-2555	0
NM_014329	ITC-59388-1058	1
NM_003859	ITC-59408-1333	0
NM_007108	ITC-44070-28	0
NM_017775	ITC-30085-296	0
NM_016003	ITC-15055-144	0
NM_019609	ITC-30271-1	1
NM_002437	ITC-44880-3	0
NM_017866	ITC-2-1346	0
NM_000926	ITC-15056-14	0
NM_014426	ITC-15044-1724	0
NM_001615	ITC-30082-595	0
NM_012120	ITC-2-659	0
NM_006245	ITC-30181-2	0
NM_003875	ITC-16101-1	0
NM_005186	ITC-30079-835	0
NM_002635	ITC-30117-29	0
NM_000017	ITC-30092-3	0
NM_005732	ITC-845-1	0
NM_004774	ITC-15047-10	1
NM_002398	ITC-30085-178	0
NM_022844	ITC-40650-1	0
NM_007265	ITC-1230-1	1
NM_003217	ITC-46292-1	0
NM_014856	ITC-59408-204	0
NM_014251	ITC-2-84	0
NM_017455	ITC-59377-32	0
NM_002668	ITC-59379-168	0
NM_006270	ITC-30079-1802	0
NM_005637	ITC-30080-989	0
NM_018011	ITC-44056-1183	0
NM_015991	ITC-59392-181	0
NM_006097	ITC-9-203	0
NM_012475	ITC-15181-1	1
NM_004893	ITC-30089-131	0
NM_001199	ITC-15048-131	0
NM_017861	ITC-1134-1	0
NM_004215	ITC-59386-2179	0
NM_000923	ITC-31928-1	0
NM_001356	ITC-30079-1194	1
NM_004384	ITC-19-10	0
NM_003340	ITC-15044-985	0
NM_005146	ITC-17081-1	0
NM_001403	ITC-59371-809	0
NM_003707	ITC-1-761	0
NM_004092	ITC-44056-142	0
NM_017813	ITC-44080-17	0
NM_001895	ITC-30317-1	0
NM_022473	ITC-30089-162	0
NM_014248	ITC-53074-1	0
NM_018952	ITC-17640-1	0
NM_030937	ITC-59392-1945	0
NM_014454	ITC-15044-605	0
NM_005426	ITC-59372-588	0
NM_018473	ITC-1-1885	0
NM_006694	ITC-30080-1352	0
NM_007067	ITC-59408-913	0
NM_002601	ITC-59408-627	0
NM_016265	ITC-59401-2334	0
NM_001295	ITC-59379-181	0
NM_006407	ITC-59386-1812	0
NM_016303	ITC-1496-1	0
NM_016166	ITC-44956-3	1
NM_012463	ITC-12-258	0
NM_004890	ITC-59386-2879	0
NM_003422	ITC-5-907	0
NM_016265	ITC-5-1229	0
NM_003601	ITC-59386-2986	0
NM_013438	ITC-30099-114	0
NM_016374	ITC-14-3	0
NM_000859	ITC-30079-878	0
NM_001613	ITC-8-161	0
NM_002082	ITC-15045-50	0
NM_030937	ITC-44056-1536	0
NM_014593	ITC-15942-1	0
NM_000018	ITC-30082-563	0
NM_017724	ITC-1-650	0
NM_024047	ITC-30084-241	0
NM_014688	ITC-15045-612	0
NM_005741	ITC-1729-1	0
NM_000418	ITC-59401-104	0
NM_014760	ITC-16610-1	0
NM_015640	ITC-59385-306	0
NM_003624	ITC-59392-655	0
NM_004544	ITC-30081-6	0
NM_014710	ITC-2-1510	0
NM_014233	ITC-31155-2	0
NM_001018	ITC-44059-85	0
NM_016052	ITC-2-1639	0
NM_006319	ITC-1-117	0
NM_004353	ITC-44060-62	0
NM_023926	ITC-16173-1	0
NM_002103	ITC-1405-2	0
NM_014671	ITC-30103-228	0
NM_003191	ITC-15045-586	0
NM_006322	ITC-59374-208	0
NM_014183	ITC-8-94	0
NM_018359	ITC-15055-207	0
NM_006010	ITC-59388-2571	0
NM_005767	ITC-44821-1	0
NM_024104	ITC-59386-43	0
NM_015001	ITC-30079-146	0
NM_006299	ITC-16173-1	0
NM_000999	ITC-30088-65	0
NM_016265	ITC-47628-1	0
NM_016199	ITC-1-346	0
NM_005096	ITC-31680-1	0
NM_022763	ITC-21409-1	0
NM_012088	ITC-59386-1884	0
NM_020123	ITC-30080-761	0
NM_003161	ITC-44056-1468	0
NM_006103	ITC-30079-922	0
NM_018287	ITC-1311-1	0
NM_016103	ITC-59379-3	0
NM_004130	ITC-59401-1731	0
NM_017849	ITC-15895-1	0
NM_016592	ITC-1-884	0
NM_024047	ITC-30084-400	0
NM_001024	ITC-59385-234	0
NM_007106	ITC-30080-848	0
NM_017582	ITC-15060-40	0
NM_000803	ITC-59373-239	0
NM_003406	ITC-30097-72	0
NM_016304	ITC-5-1068	0
NM_001827	ITC-44086-27	0
NM_004782	ITC-1869-1	0
NM_007209	ITC-26-55	0
NM_005395	ITC-16468-1	0
NM_017951	ITC-10-73	0
NM_001839	ITC-30086-142	1
NM_016122	ITC-1384-3	0
NM_003605	ITC-59401-576	0
NM_003134	ITC-1-1874	0
NM_001698	ITC-59386-1362	0
NM_002512	ITC-30083-498	0
NM_005526	ITC-15044-84	0
NM_153358	ITC-15167-1	0
NM_006925	ITC-10-93	0
NM_005813	ITC-44062-182	0
NM_005815	ITC-5-493	0
NM_018976	ITC-15044-1741	0
NM_002077	ITC-30204-1	0
NM_014184	ITC-30080-1306	0
NM_006773	ITC-4-148	0
NM_000558	ITC-59377-172	0
NM_000178	ITC-59388-885	0
NM_000631	ITC-16162-1	0
NM_017859	ITC-30086-162	0
NM_000972	ITC-13-95	0
NM_006409	ITC-44056-1043	1
NM_000985	ITC-15061-80	0
NM_012455	ITC-16605-1	0
NM_001615	ITC-44064-103	0
NM_013374	ITC-2-741	0
NM_001969	ITC-44064-113	0
NM_005336	ITC-44058-164	1
NM_003564	ITC-30097-73	0
NM_000270	ITC-16221-1	0
NM_002821	ITC-16211-1	0
NM_004156	ITC-1-1134	1
NM_003137	ITC-59386-876	0
NM_004110	ITC-59392-660	0
NM_006380	ITC-44908-1	0
NM_002605	ITC-16062-3	0
NM_024165	ITC-59388-118	1
NM_014820	ITC-22-6	1
NM_003522	ITC-44056-1182	0
NM_014280	ITC-44057-752	0
NM_003367	ITC-59408-68	1
NM_000512	ITC-59388-658	0
NM_006378	ITC-960-2	0
NM_006471	ITC-36-48	0
NM_014458	ITC-59371-991	0
NM_018247	ITC-59386-1777	0
NM_004493	ITC-30079-1606	0
NM_001893	ITC-30084-349	0
NM_007046	ITC-30081-217	0
NM_003304	ITC-45016-1	0
NM_003676	ITC-30084-32	0
NM_004800	ITC-59388-1925	0
NM_004300	ITC-15053-151	0
NM_014650	ITC-30090-97	0
NM_024656	ITC-15044-1892	0
NM_001101	ITC-8-48	0
NM_004187	ITC-46365-1	0
NM_024573	ITC-44056-1077	0
NM_016372	ITC-921-4	0
NM_006824	ITC-5-249	0
NM_020667	ITC-44065-23	0
NM_002838	ITC-22-4	0
NM_004444	ITC-30735-2	0
NM_024649	ITC-18914-1	0
NM_002166	ITC-15044-1055	0
NM_001660	ITC-15044-29	0
NM_001010	ITC-30100-2	0
NM_018660	ITC-44061-40	0
NM_012262	ITC-59371-431	0
NM_002444	ITC-15863-4	0
NM_003169	ITC-30097-150	1
NM_021818	ITC-59408-533	1
NM_024041	ITC-13-67	0
NM_001032	ITC-59386-895	0
NM_022551	ITC-30087-414	0
NM_025124	ITC-45211-4	0
NM_018466	ITC-1085-2	0
NM_000532	ITC-59387-17	0
NM_003634	ITC-30086-127	0
NM_006808	ITC-59388-342	0
NM_014328	ITC-44103-1	0
NM_006320	ITC-2-104	0
NM_017871	ITC-31-10	0
NM_014679	ITC-1501-1	0
NM_018060	ITC-8-6	0
NM_016652	ITC-15044-379	1
NM_004684	ITC-44058-38	0
NM_024723	ITC-59385-325	0
NM_005016	ITC-24182-1	0
NM_000062	ITC-30101-38	0
NM_004996	ITC-4-51	0
NM_020408	ITC-1-723	0
NM_002074	ITC-18-155	0
NM_021959	ITC-59385-10	0
NM_004834	ITC-30116-51	0
NM_017866	ITC-15056-156	0
NM_020353	ITC-44142-2	0
NM_014646	ITC-44056-79	0
NM_005195	ITC-59408-674	0
NM_022117	ITC-30079-1734	0
NM_016031	ITC-30104-4	0
NM_004261	ITC-30108-68	0
NM_012071	ITC-15048-4	0
NM_002907	ITC-59392-724	0
NM_002294	ITC-15047-228	0
NM_002539	ITC-15044-1189	0
NM_002894	ITC-30095-59	0
NM_002534	ITC-15047-29	0
NM_001071	ITC-15092-1	0
NM_002105	ITC-37565-1	0
NM_018161	ITC-992-2	0
NM_003721	ITC-15062-93	0
NM_006451	ITC-44057-545	0
NM_014740	ITC-13-133	0
NM_022551	ITC-25-44	0
NM_014724	ITC-15167-3	0
NM_002493	ITC-15060-94	0
NM_000089	ITC-44057-660	0
NM_005184	ITC-12-88	0
NM_030917	ITC-30080-1094	0
NM_018368	ITC-15953-4	1
NM_006182	ITC-30079-295	0
NM_024117	ITC-1-81	0
NM_003334	ITC-59377-525	0
NM_006741	ITC-15044-881	0
NM_003407	ITC-44056-1917	0
NM_013245	ITC-59388-80	0
NM_015492	ITC-16292-1	0
NM_003289	ITC-44056-745	0
NM_145702	ITC-31064-1	0
NM_030794	ITC-19861-1	0
NM_000981	ITC-10-148	0
NM_019887	ITC-10-8	0
NM_004667	ITC-15066-225	0
NM_005051	ITC-44066-39	1
NM_015878	ITC-59387-10	1
NM_003938	ITC-59374-55	0
NM_003851	ITC-59382-12	0
NM_006178	ITC-59386-1833	0
NM_000365	ITC-59392-782	0
NM_004010	ITC-19267-1	0
NM_005901	ITC-59405-2715	0
NM_000491	ITC-30079-1801	0
NM_003437	ITC-15167-1	0
NM_014674	ITC-15101-2	0
NM_003932	ITC-44065-14	0
NM_021983	ITC-15076-7	0
NM_016451	ITC-15044-1238	1
NM_012456	ITC-3-302	0
NM_024624	ITC-47548-1	0
NM_002643	ITC-7-117	0
NM_004768	ITC-59408-283	0
NM_002110	ITC-30081-871	0
NM_025115	ITC-30082-649	0
NM_002778	ITC-15057-46	0
NM_002745	ITC-20-2	0
NM_018604	ITC-59406-1363	0
NM_018149	ITC-15051-86	0
NM_006086	ITC-44069-30	0
NM_002266	ITC-59378-88	0
NM_006319	ITC-1-920	0
NM_030935	ITC-30079-1797	0
NM_000988	ITC-30091-59	0
NM_005273	ITC-59371-208	0
NM_001207	ITC-2-383	0
NM_002492	ITC-15058-57	0
NM_005087	ITC-59406-290	0
NM_003449	ITC-963-1	0
NM_030571	ITC-1-775	0
NM_001222	ITC-15914-4	0
NM_001918	ITC-30080-17	0
NM_153211	ITC-30085-225	0
NM_012155	ITC-16139-1	1
NM_003289	ITC-19-9	0
NM_003470	ITC-44056-1276	1
NM_152905	ITC-16557-1	1
NM_021029	ITC-15047-211	0
NM_003477	ITC-2-1595	0
NM_018464	ITC-30079-1877	0
NM_001009	ITC-3-38	0
NM_014887	ITC-6-290	0
NM_001402	ITC-59371-640	0
NM_016090	ITC-1021-1	0
NM_004741	ITC-59408-1514	0
NM_006888	ITC-1-333	0
NM_018188	ITC-15045-733	0
NM_002810	ITC-44076-5	0
NM_002764	ITC-15089-1	0
NM_005548	ITC-6-360	0
NM_017542	ITC-45883-1	0
NM_006372	ITC-2-495	0
NM_030809	ITC-30079-4	0
NM_004435	ITC-905-2	0
NM_005999	ITC-15061-41	0
NM_000993	ITC-45162-2	0
NM_014898	ITC-15167-3	0
NM_002651	ITC-16818-1	0
NM_005032	ITC-15044-99	0
NM_013450	ITC-882-2	0
NM_000558	ITC-59377-251	0
NM_002166	ITC-59388-2142	0
NM_004728	ITC-44056-2239	0
NM_024578	ITC-30079-873	0
NM_016126	ITC-44056-1449	0
NM_000972	ITC-13-93	0
NM_001219	ITC-30091-91	0
NM_005730	ITC-45315-3	0
NM_006715	ITC-1-1138	0
NM_002419	ITC-19232-1	0
NM_000052	ITC-32165-1	1
NM_012248	ITC-59386-3344	0
NM_014033	ITC-30087-71	0
NM_024113	ITC-30097-63	0
NM_005340	ITC-3-420	0
NM_003349	ITC-1-771	0
NM_000923	ITC-47735-1	0
NM_005733	ITC-30081-699	0
NM_003143	ITC-44083-40	0
NM_018200	ITC-30079-27	0
NM_004537	ITC-59392-1147	0
NM_003503	ITC-16794-1	0
NM_003488	ITC-30082-545	0
NM_024804	ITC-12369-1	0
NM_002643	ITC-54423-1	0
NM_018282	ITC-45010-3	0
NM_001814	ITC-30090-5	0
NM_007263	ITC-59374-315	0
NM_014171	ITC-59388-2662	0
NM_012164	ITC-30081-342	0
NM_003158	ITC-44963-2	0
NM_013403	ITC-30079-1587	0
NM_003340	ITC-59392-1619	0
NM_016578	ITC-30114-10	0
NM_006506	ITC-45113-2	1
NM_021993	ITC-46724-1	0
NM_005395	ITC-30554-1	0
NM_002765	ITC-15089-3	0
NM_003656	ITC-15971-1	1
NM_020153	ITC-15048-22	0
NM_016275	ITC-15060-87	0
NM_007027	ITC-59405-4648	1
NM_006851	ITC-15098-1	0
NM_006427	ITC-15046-596	0
NM_003824	ITC-15148-1	0
NM_002983	ITC-59380-1	0
NM_018955	ITC-59379-688	0
NM_007246	ITC-30084-331	1
NM_006425	ITC-15052-23	1
NM_001054	ITC-3-289	0
NM_002198	ITC-30088-170	0
NM_013421	ITC-59408-772	0
NM_016576	ITC-59392-608	0
NM_001087	ITC-15983-1	0
NM_001640	ITC-15044-58	0
NM_002199	ITC-44057-49	0
NM_022870	ITC-15082-13	0
NM_004309	ITC-30087-321	0
NM_012091	ITC-1697-1	0
NM_006097	ITC-36-44	0
NM_016938	ITC-1-119	0
NM_002767	ITC-44077-32	0
NM_021090	ITC-2-1706	0
NM_004902	ITC-59386-2860	0
NM_017760	ITC-15223-1	0
NM_015942	ITC-16004-1	0
NM_002450	ITC-44077-153	0
NM_002786	ITC-15044-299	0
NM_003277	ITC-15044-561	0
NM_014160	ITC-63-2	0
NM_002827	ITC-35033-1	0
NM_006855	ITC-30101-36	0
NM_018964	ITC-59377-156	0
NM_003580	ITC-15046-472	0
NM_002224	ITC-2798-1	0
NM_014795	ITC-15044-14	0
NM_004798	ITC-30082-470	0
NM_002954	ITC-30090-90	0
NM_001404	ITC-59374-242	0
NM_002656	ITC-59371-1250	1
NM_006659	ITC-15046-181	0
NM_016407	ITC-59401-407	0
NM_018244	ITC-59388-146	0
NM_014225	ITC-30079-114	1
NM_004271	ITC-44076-29	0
NM_001175	ITC-30087-321	0
NM_019606	ITC-30082-483	0
NM_001310	ITC-15046-500	0
NM_002358	ITC-44852-1	0
NM_015997	ITC-30080-40	0
NM_006067	ITC-1-851	0
NM_005956	ITC-30079-8	1
NM_015456	ITC-30079-2117	0
NM_004178	ITC-15137-1	0
NM_019083	ITC-59200-1	0
NM_018446	ITC-59392-1256	0
NM_018054	ITC-813-3	0
NM_017635	ITC-2-622	1
NM_017736	ITC-2-1327	0
NM_014000	ITC-15050-56	1
NM_013338	ITC-15044-2006	0
NM_014501	ITC-30079-992	0
NM_000416	ITC-4-762	0
NM_001256	ITC-59406-1147	0
NM_022769	ITC-41005-1	0
NM_005762	ITC-59388-1145	1
NM_001098	ITC-7-81	0
NM_002149	ITC-44837-8	0
NM_015396	ITC-2-532	0
NM_022072	ITC-45562-1	0
NM_001402	ITC-59371-809	0
NM_003339	ITC-59401-70	0
NM_001530	ITC-59405-2967	0
NM_018955	ITC-20-63	0
NM_006716	ITC-59405-3453	0
NM_001090	ITC-833-1	0
NM_021732	ITC-44815-2	0
NM_006801	ITC-916-1	0
NM_016222	ITC-59388-2471	1
NM_006016	ITC-30079-1053	0
NM_013407	ITC-59401-1010	0
NM_002901	ITC-11986-1	0
NM_005022	ITC-44070-28	0
NM_014814	ITC-30079-1030	0
NM_016618	ITC-30097-117	0
NM_014262	ITC-1054-1	0
NM_001177	ITC-59379-526	0
NM_015344	ITC-16228-1	0
NM_017606	ITC-44061-62	0
NM_014676	ITC-59408-586	0
NM_032284	ITC-44056-880	0
NM_018660	ITC-15044-422	0
NM_018204	ITC-45417-1	0
NM_002415	ITC-15071-49	0
NM_000610	ITC-826-3	0
NM_000988	ITC-30091-71	0
NM_006224	ITC-815-5	0
NM_004176	ITC-30079-1015	0
NM_004913	ITC-17841-1	0
NM_006005	ITC-59392-1541	0
NM_000558	ITC-59377-156	0
NM_001867	ITC-6-684	0
NM_014112	ITC-20936-1	0
NM_014153	ITC-59392-1914	0
NM_000286	ITC-47184-1	0
NM_006360	ITC-59384-572	0
NM_002444	ITC-30089-191	0
NM_006807	ITC-59372-1214	0
NM_005345	ITC-59405-1266	0
NM_019082	ITC-824-1	0
NM_000976	ITC-15063-43	0
NM_006698	ITC-30495-1	0
NM_005056	ITC-30155-2	0
NM_001613	ITC-44064-103	0
NM_018963	ITC-16309-2	0
NM_000014	ITC-15048-11	0
NM_001535	ITC-59388-2591	0
NM_004376	ITC-59392-211	0
NM_021929	ITC-30079-1095	0
NM_018191	ITC-30083-658	0
NM_006299	ITC-18389-1	0
NM_006854	ITC-30101-6	0
NM_017742	ITC-30300-1	0
NM_004800	ITC-15471-1	0
NM_001152	ITC-25-59	0
NM_016146	ITC-44064-68	0
NM_001316	ITC-59386-2828	0
NM_005834	ITC-15048-203	0
NM_006372	ITC-2-822	0
NM_004124	ITC-31421-1	0
NM_002901	ITC-30084-2	0
NM_003299	ITC-44064-61	0
NM_014871	ITC-30083-1227	0
NM_001023	ITC-15056-106	0
NM_013339	ITC-4-821	0
NM_017955	ITC-45355-1	0
NM_006241	ITC-44063-88	0
NM_007145	ITC-44159-2	0
NM_004110	ITC-59392-507	0
NM_002773	ITC-4-42	0
NM_003656	ITC-48451-1	0
NM_005087	ITC-15-42	0
NM_024065	ITC-15044-913	0
NM_000998	ITC-44068-90	0
NM_004643	ITC-30116-3	0
NM_018318	ITC-45243-1	0
NM_006932	ITC-45771-1	0
NM_002766	ITC-59392-661	0
NM_017571	ITC-30746-1	0
NM_002496	ITC-15232-1	0
NM_004657	ITC-30080-395	0
NM_003040	ITC-59372-496	1
NM_005339	ITC-30080-691	0
NM_014670	ITC-30086-862	0
NM_018165	ITC-59408-1561	0
NM_004638	ITC-30095-53	0
NM_001916	ITC-59386-3004	0
NM_024771	ITC-15045-296	0
NM_003336	ITC-59388-280	0
NM_015456	ITC-30079-2049	0
NM_030794	ITC-27-27	0
NM_014679	ITC-59408-1008	0
NM_002940	ITC-59392-1947	0
NM_002105	ITC-16109-3	0
NM_012250	ITC-44840-2	0
NM_006766	ITC-30085-195	0
NM_000558	ITC-15044-148	0
NM_017458	ITC-44084-22	0
NM_002954	ITC-30090-173	0
NM_021993	ITC-30079-709	0
NM_006556	ITC-44883-4	0
NM_007184	ITC-59388-285	0
NM_016603	ITC-30947-2	0
NM_004094	ITC-1282-2	0
NM_003152	ITC-1-144	0
NM_020365	ITC-926-1	0
NM_004187	ITC-30084-732	0
NM_007359	ITC-30080-1325	0
NM_005016	ITC-15543-1	0
NM_001613	ITC-7-20	0
NM_006806	ITC-15044-853	0
NM_005730	ITC-15076-35	0
NM_018270	ITC-30529-2	0
NM_014153	ITC-59392-571	0
NM_018095	ITC-1189-1	0
NM_001665	ITC-59377-198	0
NM_002105	ITC-1374-1	0
NM_014952	ITC-44058-295	0
NM_017710	ITC-30079-540	0
NM_001153	ITC-59371-914	0
NM_013421	ITC-59408-601	0
NM_005815	ITC-15167-1	0
NM_015670	ITC-45239-1	1
NM_001629	ITC-5-320	0
NM_013943	ITC-17200-1	0
NM_006826	ITC-26-56	0
NM_024828	ITC-1-1610	0
NM_001518	ITC-55710-1	0
NM_004759	ITC-21-37	0
NM_014678	ITC-15045-390	0
NM_002004	ITC-59405-535	0
NM_003791	ITC-31950-1	0
NM_014874	ITC-30090-162	0
NM_006384	ITC-15062-115	0
NM_145311	ITC-59388-81	0
NM_014018	ITC-30080-1439	0
NM_005787	ITC-59371-42	1
NM_005433	ITC-4-479	0
NM_005087	ITC-15-31	0
NM_021104	ITC-15065-205	0
NM_001834	ITC-15044-1671	0
NM_014846	ITC-59392-565	1
NM_014765	ITC-44059-106	0
NM_018002	ITC-59373-428	0
NM_005778	ITC-44057-340	0
NM_005851	ITC-30099-10	0
NM_018453	ITC-2-808	0
NM_004859	ITC-15048-159	1
NM_001707	ITC-30081-832	0
NM_025126	ITC-30089-152	0
NM_000884	ITC-44084-20	0
NM_006423	ITC-59392-1545	0
NM_020347	ITC-19-3	0
NM_019609	ITC-54-1	0
NM_002264	ITC-59401-2137	1
NM_032817	ITC-15905-2	0
NM_001018	ITC-30088-79	0
NM_001245	ITC-1-68	0
NM_018934	ITC-32281-1	0
NM_003128	ITC-59401-1491	0
NM_014895	ITC-17669-1	0
NM_000992	ITC-44070-78	0
NM_002753	ITC-30081-664	0
NM_000075	ITC-16305-1	0
NM_000282	ITC-2-707	0
NM_004388	ITC-59373-382	0
NM_022735	ITC-2245-1	0
NM_052889	ITC-15047-77	0
NM_014463	ITC-4-280	0
NM_003128	ITC-2651-1	0
NM_004531	ITC-2-677	0
NM_021644	ITC-30083-863	0
NM_021983	ITC-15076-21	0
NM_003164	ITC-59388-147	0
NM_005085	ITC-30879-1	0
NM_024678	ITC-59386-980	0
NM_004774	ITC-15047-113	0
NM_001025	ITC-15044-837	0
NM_014393	ITC-44056-2158	0
NM_017805	ITC-30087-406	0
NM_007033	ITC-30118-2	0
NM_003062	ITC-30089-249	1
NM_012346	ITC-59374-233	0
NM_002717	ITC-15044-954	1
NM_001760	ITC-59371-612	0
NM_016547	ITC-44056-1271	0
NM_004379	ITC-825-1	0
NM_003437	ITC-12369-1	0
NM_016030	ITC-48521-1	0
NM_004446	ITC-9-96	0
NM_018249	ITC-11-2	0
NM_003478	ITC-30083-1080	0
NM_001521	ITC-44072-3	0
NM_012432	ITC-44066-29	0
NM_006299	ITC-15167-1	0
NM_006896	ITC-30255-2	0
NM_013341	ITC-44056-593	0
NM_014933	ITC-15053-105	0
NM_001310	ITC-15046-460	0
NM_013379	ITC-59405-1163	0
NM_023079	ITC-59392-726	0
NM_014175	ITC-30097-9	0
NM_018023	ITC-59372-246	0
NM_001010	ITC-30100-70	0
NM_021616	ITC-1849-1	0
NM_015032	ITC-15065-2	1
NM_002513	ITC-15129-3	0
NM_018952	ITC-30255-2	0
NM_003252	ITC-59373-885	0
NM_005886	ITC-16168-1	0
NM_015216	ITC-945-1	0
NM_001295	ITC-59382-87	0
NM_002110	ITC-59377-137	0
NM_016107	ITC-59392-206	0
NM_024545	ITC-45326-1	0
NM_014966	ITC-59378-49	1
NM_006353	ITC-59405-3536	0
NM_001961	ITC-44073-15	0
NM_006245	ITC-30083-1267	0
NM_000366	ITC-30098-108	0
NM_003252	ITC-15045-337	0
NM_003246	ITC-15050-55	1
NM_020123	ITC-59408-2299	0
NM_018573	ITC-15044-1741	0
NM_000244	ITC-59401-499	0
NM_005354	ITC-59377-182	0
NM_004313	ITC-59388-495	0
[truncated: 1,886 more rows]
